# Supplementary material for: Gα-cAMP/PKA pathway positively regulates pigmentation, chaetoglobosin A biosynthesis and sexual development in Chaetomium globosum
Source: PLoS One. 2018 Apr 13;13(4):e0195553. doi: 10.1371/journal.pone.0195553 (PMC5898716; doi:10.1371/journal.pone.0195553)
Supplement: S4 Appendix — Data is obtained by RNA-seq profiling analyses. "CG1" indicates the wild-type of Chaetomium globosum NK102. "CG2" indicates gna-1 knock-down mutant pG14. The table include 14 columns, meanings of each column are as follow: Gene length: Length of all exon in gene; CG1-Expression: UniqReads of aligned reads in sample CG1; CG2-Expression: UniqReads of aligned reads in sample CG2; CG1-RPKM: RPKM value of sample CG1; CG2-RPKM: RPKM value of sample CG2; log2 Ratio(CG2/CG1): log2(CG2-RPKM/CG1-RPKM), log2(Fold Change); Up-Down-Regulation(CG2/CG1): CG2 is a Up/down Regulation relative to CG1; P-value: p value for hypothesis testing; FDR: False Discovery Rate. (XLSX) [file pone.0195553.s004.xlsx]

## Sheet: CG1-VS-CG2.GeneDiffExp
Summary of all Genes that have a Difference Expression between WT and pG14. Data is obtained by RNA-seq profiling analyses. "CG1" indicates the wild-type of Chaetomium globosum NK102. "CG2" indicates gna-1 knock-down mutant pG14. The table include 14 columns, meanings of each column represented are as follow: Gene_length: Length of all exon in gene; CG1-Expression: UniqReads of aligned reads in s…
GeneID	Gene_length	CG1-Expression	CG2-Expression	CG1-RPKM	CG2-RPKM	log2 Ratio(CG2/CG1)	Up-Down-Regulation(CG2/CG1)	P-value	FDR	GO Component	GO Function	GO Process	Blast nr
010113933A00068	168	0	9	0.001	24.983	14.6087	Up	0.00180156	0.00360389	-	-	-	gi|116202187|ref|XP_001226905.1|/5.29698e-27/hypothetical protein CHGG_08978 [Chaetomium globosum CBS 148.51]
010113933A10270	324	0	8	0.001	11.5148	13.4912	Up	0.00363234	0.00694174	-	-	-	gi|116181530|ref|XP_001220614.1|/1.25006e-20/predicted protein [Chaetomium globosum CBS 148.51]
010113933A04928	186	0	4	0.001	10.029	13.2919	Up	0.060026	0.0929784	-	-	-	gi|336259947|ref|XP_003344772.1|/3.38182e-18/hypothetical protein SMAC_06427 [Sordaria macrospora k-hell]
010113933A04918	599	0	9	0.001	7.00693	12.7746	Up	0.00180156	0.00360541	-	-	-	-
010113933A08769	747	0	11	0.001	6.86727	12.7455	Up	0.000443174	0.000963572	-	-	-	gi|116179046|ref|XP_001219372.1|/3.5363e-113/predicted protein [Chaetomium globosum CBS 148.51]
010113933A08507	1224	0	18	0.001	6.85809	12.7436	Up	3.27e-06	8.89e-06	-	-	-	gi|116206572|ref|XP_001229095.1|/1.57794e-139/hypothetical protein CHGG_02579 [Chaetomium globosum CBS 148.51]
010113933A06387	138	0	2	0.001	6.7587	12.7225	Up	0.244014	0.32045	-	-	-	gi|116191703|ref|XP_001221664.1|/7.85633e-07/hypothetical protein CHGG_05569 [Chaetomium globosum CBS 148.51]
010113933A09032	615	0	8	0.001	6.06634	12.5666	Up	0.00363234	0.00694034	-	-	-	gi|116201855|ref|XP_001226739.1|/1.33172e-79/hypothetical protein CHGG_08812 [Chaetomium globosum CBS 148.51]
010113933A06054	936	0	12	0.001	5.97885	12.5457	Up	0.000219804	0.000496515	GO:0031224//intrinsic to membrane	-	GO:0050896//response to stimulus	gi|116192601|ref|XP_001222113.1|/0/hypothetical protein CHGG_06018 [Chaetomium globosum CBS 148.51]
010113933A09761	1068	0	13	0.001	5.67655	12.4708	Up	0.000109018	0.000254842	-	GO:0005515//protein binding;GO:0004175//endopeptidase activity	GO:0019538//protein metabolic process;GO:0044092//negative regulation of molecular function	gi|116201021|ref|XP_001226322.1|/1.71028e-139/hypothetical protein CHGG_08395 [Chaetomium globosum CBS 148.51]
010113933A08594	261	0	3	0.001	5.36035	12.3881	Up	0.121026	0.174305	-	-	-	-
010113933A10018	285	0	3	0.001	4.90895	12.2612	Up	0.121026	0.174173	-	-	-	gi|116194203|ref|XP_001222914.1|/7.63401e-18/hypothetical protein CHGG_06819 [Chaetomium globosum CBS 148.51]
010113933A01404	97	0	1	0.001	4.80773	12.2311	Up	0.491988	0.575324	-	-	-	gi|116192247|ref|XP_001221936.1|/3.072e-11/hypothetical protein CHGG_05841 [Chaetomium globosum CBS 148.51]
010113933A06643	600	0	6	0.001	4.6635	12.1872	Up	0.014766	0.0256628	-	-	-	gi|116202079|ref|XP_001226851.1|/1.54003e-69/hypothetical protein CHGG_08924 [Chaetomium globosum CBS 148.51]
010113933A08382	504	0	5	0.001	4.62649	12.1757	Up	0.0297716	0.0490643	-	-	-	gi|116206062|ref|XP_001228840.1|/1.02237e-61/predicted protein [Chaetomium globosum CBS 148.51]
010113933A01892	213	0	2	0.001	4.37887	12.0963	Up	0.244014	0.321075	-	-	-	gi|116204543|ref|XP_001228082.1|/3.76024e-41/hypothetical protein CHGG_10155 [Chaetomium globosum CBS 148.51]
010113933A00015	332	0	3	0.001	4.21401	12.041	Up	0.121026	0.174226	-	GO:0004553//hydrolase activity, hydrolyzing O-glycosyl compounds;GO:0030247//polysaccharide binding	GO:0000272//polysaccharide catabolic process	gi|116198875|ref|XP_001225249.1|/1.16219e-18/hypothetical protein CHGG_07593 [Chaetomium globosum CBS 148.51]
010113933A00551	333	0	3	0.001	4.20135	12.0366	Up	0.121026	0.174385	-	-	-	gi|116204917|ref|XP_001228269.1|/3.45525e-47/predicted protein [Chaetomium globosum CBS 148.51]
010113933A07048	783	0	7	0.001	4.16916	12.0255	Up	0.00732362	0.0133771	-	-	-	gi|116200323|ref|XP_001225973.1|/3.24797e-149/hypothetical protein CHGG_08317 [Chaetomium globosum CBS 148.51]
010113933A05878	264	0	2	0.001	3.53295	11.7867	Up	0.244014	0.32103	-	GO:0046872//metal ion binding;GO:0016812//hydrolase activity, acting on carbon-nitrogen (but not peptide) bonds, in cyclic amides	-	gi|116203437|ref|XP_001227529.1|/1.31856e-38/hypothetical protein CHGG_09602 [Chaetomium globosum CBS 148.51]
010113933A10130	1338	0	10	0.001	3.48543	11.7671	Up	0.000893534	0.00186311	-	GO:0005488//binding	GO:0005975//carbohydrate metabolic process	gi|116204061|ref|XP_001227841.1|/1.51517e-138/hypothetical protein CHGG_09914 [Chaetomium globosum CBS 148.51]
010113933A10336	426	0	3	0.001	3.28416	11.6813	Up	0.121026	0.174358	-	-	-	-
010113933A06862	1008	0	7	0.001	3.23854	11.6611	Up	0.00732362	0.0133823	-	GO:0003824//catalytic activity	GO:0008152//metabolic process	gi|116200396|ref|XP_001226010.1|/4.52797e-155/hypothetical protein CHGG_10743 [Chaetomium globosum CBS 148.51]
010113933A09030	147	0	1	0.001	3.17245	11.6314	Up	0.491988	0.57804	-	-	-	-
010113933A06732	150	0	1	0.001	3.109	11.6022	Up	0.491988	0.574614	-	GO:0019842//vitamin binding;GO:0046872//metal ion binding	-	gi|116208626|ref|XP_001230122.1|/2.34285e-22/hypothetical protein CHGG_03606 [Chaetomium globosum CBS 148.51]
010113933A04419	1365	0	9	0.001	3.07484	11.5863	Up	0.00180156	0.00360313	-	-	-	gi|116197242|ref|XP_001224433.1|/0/hypothetical protein CHGG_05219 [Chaetomium globosum CBS 148.51]
010113933A07990	1524	0	10	0.001	3.06004	11.5793	Up	0.000893534	0.00186352	-	-	-	gi|116207784|ref|XP_001229701.1|/0/predicted protein [Chaetomium globosum CBS 148.51]
010113933A04587	1092	0	7	0.001	2.98942	11.5457	Up	0.00732362	0.0133797	-	-	-	gi|116204281|ref|XP_001227951.1|/1.08574e-96/hypothetical protein CHGG_10024 [Chaetomium globosum CBS 148.51]
010113933A08811	312	0	2	0.001	2.98942	11.5457	Up	0.244014	0.320184	-	-	-	gi|317158790|ref|XP_001827256.2|/3.79657e-33/hypothetical protein AOR_1_408024 [Aspergillus oryzae RIB40]
010113933A05536	316	0	2	0.001	2.95158	11.5273	Up	0.244014	0.320095	-	-	-	gi|116198881|ref|XP_001225252.1|/1.10354e-24/hypothetical protein CHGG_07596 [Chaetomium globosum CBS 148.51]
010113933A09483	1290	0	8	0.001	2.89209	11.4979	Up	0.00363234	0.00693894	-	-	-	gi|116205886|ref|XP_001228752.1|/0/predicted protein [Chaetomium globosum CBS 148.51]
010113933A00941	169	0	1	0.001	2.75947	11.4302	Up	0.491988	0.576822	-	-	-	gi|116191161|ref|XP_001221393.1|/3.32552e-21/hypothetical protein CHGG_05298 [Chaetomium globosum CBS 148.51]
010113933A00384	522	0	3	0.001	2.68017	11.3881	Up	0.121026	0.174067	-	-	-	gi|116182350|ref|XP_001221024.1|/3.91521e-91/hypothetical protein CHGG_01803 [Chaetomium globosum CBS 148.51]
010113933A01122	538	0	3	0.001	2.60046	11.3446	Up	0.121026	0.173934	-	GO:0003676//nucleic acid binding;GO:0016491//oxidoreductase activity;GO:0005506//iron ion binding	GO:0008152//metabolic process	gi|116200438|ref|XP_001226031.1|/4.22185e-107/hypothetical protein CHGG_10764 [Chaetomium globosum CBS 148.51]
010113933A07511	721	0	4	0.001	2.58724	11.3372	Up	0.060026	0.0929479	-	-	-	gi|116182886|ref|XP_001221292.1|/2.90237e-138/predicted protein [Chaetomium globosum CBS 148.51]
010113933A09567	567	0	3	0.001	2.46746	11.2688	Up	0.121026	0.173908	-	-	-	gi|116200233|ref|XP_001225928.1|/2.18951e-43/predicted protein [Chaetomium globosum CBS 148.51]
010113933A02474	1722	0	9	0.001	2.43737	11.2511	Up	0.00180156	0.00360465	-	-	GO:0006810//transport	gi|116182872|ref|XP_001221285.1|/0/hypothetical protein CHGG_02064 [Chaetomium globosum CBS 148.51]
010113933A10725	384	0	2	0.001	2.42891	11.2461	Up	0.244014	0.320851	-	-	-	gi|116198525|ref|XP_001225074.1|/3.72183e-57/predicted protein [Chaetomium globosum CBS 148.51]
010113933A09434	1164	0	6	0.001	2.40387	11.2311	Up	0.014766	0.0256675	-	-	-	gi|116197483|ref|XP_001224553.1|/0/hypothetical protein CHGG_06897 [Chaetomium globosum CBS 148.51]
010113933A05018	2001	0	10	0.001	2.33058	11.1865	Up	0.000893534	0.00186269	-	GO:0016491//oxidoreductase activity;GO:0050662//coenzyme binding	GO:0044281//small molecule metabolic process	gi|116193945|ref|XP_001222785.1|/0/hypothetical protein CHGG_06690 [Chaetomium globosum CBS 148.51]
010113933A07660	207	0	1	0.001	2.2529	11.1376	Up	0.491988	0.577251	-	-	-	gi|116191225|ref|XP_001221425.1|/1.06605e-35/hypothetical protein CHGG_05330 [Chaetomium globosum CBS 148.51]
010113933A04498	414	0	2	0.001	2.2529	11.1376	Up	0.244014	0.319829	-	-	-	gi|116198415|ref|XP_001225019.1|/1.24592e-36/hypothetical protein CHGG_07363 [Chaetomium globosum CBS 148.51]
010113933A07731	210	0	1	0.001	2.22071	11.1168	Up	0.491988	0.578975	-	GO:0022892;GO:0005488//binding;GO:0003824//catalytic activity	GO:0008152//metabolic process	gi|116202959|ref|XP_001227291.1|/9.65795e-21/hypothetical protein CHGG_09364 [Chaetomium globosum CBS 148.51]
010113933A02455	861	0	4	0.001	2.16655	11.0812	Up	0.060026	0.0930088	-	-	-	gi|116194852|ref|XP_001223238.1|/4.59422e-78/hypothetical protein CHGG_04024 [Chaetomium globosum CBS 148.51]
010113933A06717	861	0	4	0.001	2.16655	11.0812	Up	0.060026	0.0929936	-	-	-	gi|116178984|ref|XP_001219341.1|/3.9346e-37/predicted protein [Chaetomium globosum CBS 148.51]
010113933A03373	702	0	3	0.001	1.99295	10.9607	Up	0.121026	0.17404	-	-	-	gi|116201253|ref|XP_001226438.1|/5.85141e-120/predicted protein [Chaetomium globosum CBS 148.51]
010113933A07602	234	0	1	0.001	1.99295	10.9607	Up	0.491988	0.573622	-	-	-	gi|116180048|ref|XP_001219873.1|/1.40757e-35/predicted protein [Chaetomium globosum CBS 148.51]
010113933A10025	1185	0	5	0.001	1.96772	10.9423	Up	0.0297716	0.0490557	-	-	-	gi|116193331|ref|XP_001222478.1|/0/hypothetical protein CHGG_06383 [Chaetomium globosum CBS 148.51]
010113933A08766	475	0	2	0.001	1.96358	10.9393	Up	0.244014	0.31974	-	-	-	gi|116179052|ref|XP_001219375.1|/1.72946e-62/hypothetical protein CHGG_00154 [Chaetomium globosum CBS 148.51]
010113933A05911	714	0	3	0.001	1.95945	10.9362	Up	0.121026	0.174014	-	GO:0004175//endopeptidase activity	GO:0019538//protein metabolic process	gi|116214479|ref|XP_001230256.1|/1.05059e-132/hypothetical protein CHGG_11080 [Chaetomium globosum CBS 148.51]
010113933A09971	508	0	2	0.001	1.83602	10.8424	Up	0.244014	0.321253	-	-	-	gi|116203945|ref|XP_001227783.1|/1.06727e-90/predicted protein [Chaetomium globosum CBS 148.51]
010113933A09582	258	0	1	0.001	1.80756	10.8198	Up	0.491988	0.57504	-	-	-	gi|340914599|gb|EGS17940.1|/4.75226e-12/hypothetical protein CTHT_0059530 [Chaetomium thermophilum var. thermophilum DSM 1495]
010113933A10059	531	0	2	0.001	1.7565	10.7785	Up	0.244014	0.320317	-	GO:0005488//binding	-	gi|116206982|ref|XP_001229300.1|/4.7364e-63/hypothetical protein CHGG_02784 [Chaetomium globosum CBS 148.51]
010113933A03132	1704	0	6	0.001	1.64208	10.6813	Up	0.014766	0.0256581	-	GO:0004672//protein kinase activity;GO:0032559	GO:0006464//protein modification process	gi|116202873|ref|XP_001227248.1|/0/hypothetical protein CHGG_09321 [Chaetomium globosum CBS 148.51]
010113933A09489	855	0	3	0.001	1.63632	10.6762	Up	0.121026	0.174411	-	-	-	gi|116204451|ref|XP_001228036.1|/2.90809e-117/predicted protein [Chaetomium globosum CBS 148.51]
010113933A01705	285	0	1	0.001	1.63632	10.6762	Up	0.491988	0.575182	-	-	-	gi|116198419|ref|XP_001225021.1|/1.9322e-17/predicted protein [Chaetomium globosum CBS 148.51]
010113933A10135	858	0	3	0.001	1.63059	10.6712	Up	0.121026	0.174146	-	-	-	gi|226292646|gb|EEH48066.1|/1.24937e-59/conserved hypothetical protein [Paracoccidioides brasiliensis Pb18]
010113933A01417	1488	0	5	0.001	1.56704	10.6138	Up	0.0297716	0.0490728	-	-	-	gi|116200993|ref|XP_001226308.1|/0/hypothetical protein CHGG_08381 [Chaetomium globosum CBS 148.51]
010113933A04369	303	0	1	0.001	1.53911	10.5879	Up	0.491988	0.580854	-	-	-	gi|116191417|ref|XP_001221521.1|/7.50026e-21/predicted protein [Chaetomium globosum CBS 148.51]
010113933A00672	303	0	1	0.001	1.53911	10.5879	Up	0.491988	0.577681	-	-	-	gi|116178950|ref|XP_001219324.1|/2.75415e-23/hypothetical protein CHGG_00103 [Chaetomium globosum CBS 148.51]
010113933A00347	606	0	2	0.001	1.53911	10.5879	Up	0.244014	0.320584	-	-	GO:0008152//metabolic process	gi|116182992|ref|XP_001221345.1|/1.23202e-114/hypothetical protein CHGG_02124 [Chaetomium globosum CBS 148.51]
010113933A02829	615	0	2	0.001	1.51659	10.5666	Up	0.244014	0.320673	-	-	-	gi|116191437|ref|XP_001221531.1|/5.93637e-104/hypothetical protein CHGG_05436 [Chaetomium globosum CBS 148.51]
010113933A02833	621	0	2	0.001	1.50193	10.5526	Up	0.244014	0.319873	-	GO:0016301//kinase activity;GO:0000166//nucleotide binding	-	gi|116191431|ref|XP_001221528.1|/5.43379e-89/hypothetical protein CHGG_05433 [Chaetomium globosum CBS 148.51]
010113933A04847	313	0	1	0.001	1.48994	10.541	Up	0.491988	0.577968	-	-	-	gi|116205932|ref|XP_001228775.1|/1.22984e-07/hypothetical protein CHGG_02259 [Chaetomium globosum CBS 148.51]
010113933A04473	627	0	2	0.001	1.48756	10.5387	Up	0.244014	0.321119	-	-	-	gi|116194418|ref|XP_001223021.1|/7.01023e-92/hypothetical protein CHGG_03807 [Chaetomium globosum CBS 148.51]
010113933A01262	1270	0	4	0.001	1.46882	10.5204	Up	0.060026	0.0930241	-	-	-	gi|116199991|ref|XP_001225807.1|/2.16005e-155/hypothetical protein CHGG_08151 [Chaetomium globosum CBS 148.51]
010113933A06856	648	0	2	0.001	1.43935	10.4912	Up	0.244014	0.320406	-	GO:0003824//catalytic activity;GO:0046914//transition metal ion binding	GO:0008152//metabolic process	gi|116200410|ref|XP_001226017.1|/2.50542e-95/hypothetical protein CHGG_10750 [Chaetomium globosum CBS 148.51]
010113933A05805	651	0	2	0.001	1.43272	10.4845	Up	0.244014	0.319696	-	-	-	gi|116198885|ref|XP_001225254.1|/1.25308e-102/hypothetical protein CHGG_07598 [Chaetomium globosum CBS 148.51]
010113933A06295	333	0	1	0.001	1.40045	10.4517	Up	0.491988	0.575395	-	-	-	gi|116208336|ref|XP_001229977.1|/6.94597e-56/predicted protein [Chaetomium globosum CBS 148.51]
010113933A01114	336	0	1	0.001	1.38795	10.4387	Up	0.491988	0.580419	-	-	-	gi|336268749|ref|XP_003349137.1|/1.96166e-37/hypothetical protein SMAC_06973 [Sordaria macrospora k-hell]
010113933A05283	336	0	1	0.001	1.38795	10.4387	Up	0.491988	0.573269	-	-	-	-
010113933A04279	675	0	2	0.001	1.38178	10.4323	Up	0.244014	0.319652	-	-	-	gi|116207344|ref|XP_001229481.1|/1.26175e-68/predicted protein [Chaetomium globosum CBS 148.51]
010113933A02027	339	0	1	0.001	1.37566	10.4259	Up	0.491988	0.576536	-	-	-	gi|116201867|ref|XP_001226745.1|/3.93925e-38/predicted protein [Chaetomium globosum CBS 148.51]
010113933A06618	1023	0	3	0.001	1.3676	10.4174	Up	0.121026	0.174199	-	GO:0016301//kinase activity;GO:0032559	GO:0006464//protein modification process	gi|116193147|ref|XP_001222386.1|/1.12891e-76/predicted protein [Chaetomium globosum CBS 148.51]
010113933A08404	687	0	2	0.001	1.35764	10.4069	Up	0.244014	0.321477	-	-	-	gi|116200087|ref|XP_001225855.1|/5.69084e-64/predicted protein [Chaetomium globosum CBS 148.51]
010113933A04654	693	0	2	0.001	1.34589	10.3943	Up	0.244014	0.319917	-	GO:0005488//binding;GO:0004553//hydrolase activity, hydrolyzing O-glycosyl compounds	GO:0044238//primary metabolic process	gi|340923981|gb|EGS18884.1|/6.58252e-84/alpha-glucosidase-like protein [Chaetomium thermophilum var. thermophilum DSM 1495]
010113933A06731	1422	0	4	0.001	1.31181	10.3573	Up	0.060026	0.0929631	-	GO:0004553//hydrolase activity, hydrolyzing O-glycosyl compounds	GO:0019566//arabinose metabolic process	gi|116208628|ref|XP_001230123.1|/0/hypothetical protein CHGG_03607 [Chaetomium globosum CBS 148.51]
010113933A08160	720	0	2	0.001	1.29542	10.3392	Up	0.244014	0.320228	-	-	-	gi|116181354|ref|XP_001220526.1|/4.83983e-101/hypothetical protein CHGG_01305 [Chaetomium globosum CBS 148.51]
010113933A03490	720	0	2	0.001	1.29542	10.3392	Up	0.244014	0.319784	-	-	-	gi|116191643|ref|XP_001221634.1|/2.60394e-101/hypothetical protein CHGG_05539 [Chaetomium globosum CBS 148.51]
010113933A01363	1086	0	3	0.001	1.28826	10.3312	Up	0.121026	0.173961	-	-	-	gi|340931807|gb|EGS19340.1|/8.68644e-147/3-dehydroshikimate dehydratase-like protein [Chaetomium thermophilum var. thermophilum DSM 1495]
010113933A02894	732	0	2	0.001	1.27418	10.3154	Up	0.244014	0.320941	-	-	-	gi|116204155|ref|XP_001227888.1|/2.55595e-113/predicted protein [Chaetomium globosum CBS 148.51]
010113933A04846	378	0	1	0.001	1.23373	10.2688	Up	0.491988	0.580709	-	-	-	gi|116205934|ref|XP_001228776.1|/3.29134e-45/hypothetical protein CHGG_02260 [Chaetomium globosum CBS 148.51]
010113933A05652	759	0	2	0.001	1.22885	10.2631	Up	0.244014	0.320139	-	GO:0016798//hydrolase activity, acting on glycosyl bonds	GO:0044238//primary metabolic process	gi|116208206|ref|XP_001229912.1|/4.99341e-115/hypothetical protein CHGG_03396 [Chaetomium globosum CBS 148.51]
010113933A06030	762	0	2	0.001	1.22402	10.2574	Up	0.244014	0.321432	-	GO:0016787//hydrolase activity	-	gi|340966940|gb|EGS22447.1|/2.3477e-96/deacetylase-like protein [Chaetomium thermophilum var. thermophilum DSM 1495]
010113933A02519	387	0	1	0.001	1.20504	10.2349	Up	0.491988	0.579913	-	-	-	gi|116198837|ref|XP_001225230.1|/1.31902e-54/predicted protein [Chaetomium globosum CBS 148.51]
010113933A05452	387	0	1	0.001	1.20504	10.2349	Up	0.491988	0.576465	-	GO:0008757//S-adenosylmethionine-dependent methyltransferase activity	GO:0006730//one-carbon metabolic process	gi|116204487|ref|XP_001228054.1|/4.84355e-57/hypothetical protein CHGG_10127 [Chaetomium globosum CBS 148.51]
010113933A04270	402	0	1	0.001	1.16007	10.18	Up	0.491988	0.573339	-	-	-	-
010113933A01996	414	0	1	0.001	1.12645	10.1376	Up	0.491988	0.578687	-	-	-	gi|340939147|gb|EGS19769.1|/7.54849e-26/hypothetical protein CTHT_0042530 [Chaetomium thermophilum var. thermophilum DSM 1495]
010113933A00001	414	0	1	0.001	1.12645	10.1376	Up	0.491988	0.574188	-	GO:0003824//catalytic activity	-	gi|342881252|gb|EGU82170.1|/3.84099e-54/hypothetical protein FOXB_07301 [Fusarium oxysporum Fo5176]
010113933A01047	852	0	2	0.001	1.09472	10.0963	Up	0.244014	0.321343	-	GO:0016616//oxidoreductase activity, acting on the CH-OH group of donors, NAD or NADP as acceptor	GO:0006582//melanin metabolic process	gi|116206214|ref|XP_001228916.1|/4.25938e-161/tetrahydroxynaphthalene reductase [Chaetomium globosum CBS 148.51]
010113933A01420	867	0	2	0.001	1.07578	10.0712	Up	0.244014	0.320896	-	GO:0003676//nucleic acid binding	-	gi|116200999|ref|XP_001226311.1|/4.50347e-73/hypothetical protein CHGG_08384 [Chaetomium globosum CBS 148.51]
010113933A05938	1320	0	3	0.001	1.05989	10.0497	Up	0.121026	0.17412	-	GO:0004175//endopeptidase activity	GO:0019538//protein metabolic process	gi|116203285|ref|XP_001227454.1|/0/hypothetical protein CHGG_09527 [Chaetomium globosum CBS 148.51]
010113933A04617	1323	0	3	0.001	1.05748	10.0464	Up	0.121026	0.174093	-	-	-	gi|116195348|ref|XP_001223486.1|/0/predicted protein [Chaetomium globosum CBS 148.51]
010113933A02196	1332	0	3	0.001	1.05034	10.0366	Up	0.121026	0.174279	-	-	-	gi|116178822|ref|XP_001219260.1|/6.28231e-161/hypothetical protein CHGG_00039 [Chaetomium globosum CBS 148.51]
010113933A01615	903	0	2	0.001	1.03289	10.0125	Up	0.244014	0.320051	-	-	-	gi|116199749|ref|XP_001225686.1|/3.09151e-112/hypothetical protein CHGG_08030 [Chaetomium globosum CBS 148.51]
010113933A10380	459	0	1	0.001	1.01601	9.9887	Up	0.491988	0.575467	-	-	-	gi|116196336|ref|XP_001223980.1|/6.64403e-69/predicted protein [Chaetomium globosum CBS 148.51]
010113933A04841	471	0	1	0.001	0.990127	9.95147	Up	0.491988	0.574472	-	-	-	gi|116205944|ref|XP_001228781.1|/6.17401e-09/predicted protein [Chaetomium globosum CBS 148.51]
010113933A06662	1461	0	3	0.001	0.957598	9.90328	Up	0.121026	0.174252	-	-	-	gi|116205237|ref|XP_001228429.1|/0/hypothetical protein CHGG_10502 [Chaetomium globosum CBS 148.51]
010113933A02138	993	0	2	0.001	0.939275	9.8754	Up	0.244014	0.320718	-	-	-	gi|116199213|ref|XP_001225418.1|/1.99297e-171/predicted protein [Chaetomium globosum CBS 148.51]
010113933A07646	525	0	1	0.001	0.888286	9.79488	Up	0.491988	0.579552	-	-	-	-
010113933A00928	1056	0	2	0.001	0.883239	9.78666	Up	0.244014	0.321522	-	-	-	gi|116178958|ref|XP_001219328.1|/2.03109e-177/hypothetical protein CHGG_00107 [Chaetomium globosum CBS 148.51]
010113933A05269	1095	0	2	0.001	0.851781	9.73434	Up	0.244014	0.320985	-	GO:0016787//hydrolase activity	GO:0019538//protein metabolic process	gi|116201693|ref|XP_001226658.1|/0/hypothetical protein CHGG_08731 [Chaetomium globosum CBS 148.51]
010113933A02126	552	0	1	0.001	0.844837	9.72253	Up	0.491988	0.580202	-	-	-	gi|116192685|ref|XP_001222155.1|/1.22714e-72/predicted protein [Chaetomium globosum CBS 148.51]
010113933A02001	1124	0	2	0.001	0.829804	9.69663	Up	0.244014	0.321388	-	-	-	gi|116180440|ref|XP_001220069.1|/0/predicted protein [Chaetomium globosum CBS 148.51]
010113933A08178	1137	0	2	0.001	0.820317	9.68004	Up	0.244014	0.320629	-	-	-	-
010113933A09717	573	0	1	0.001	0.813874	9.66866	Up	0.491988	0.575894	-	GO:0016301//kinase activity;GO:0032559	GO:0006464//protein modification process	gi|116214423|ref|XP_001230228.1|/1.65226e-70/predicted protein [Chaetomium globosum CBS 148.51]
010113933A00678	1149	0	2	0.001	0.811749	9.66489	Up	0.244014	0.320362	-	-	-	gi|115401026|ref|XP_001216101.1|/5.69138e-27/predicted protein [Aspergillus terreus NIH2624]
010113933A06336	585	0	1	0.001	0.79718	9.63876	Up	0.491988	0.579696	-	-	-	gi|116181998|ref|XP_001220848.1|/4.09114e-56/predicted protein [Chaetomium globosum CBS 148.51]
010113933A01318	1203	0	2	0.001	0.775312	9.59863	Up	0.244014	0.321209	-	-	-	gi|116197134|ref|XP_001224379.1|/2.39911e-34/predicted protein [Chaetomium globosum CBS 148.51]
010113933A02700	621	0	1	0.001	0.750966	9.5526	Up	0.491988	0.578327	-	GO:0016209//antioxidant activity	-	gi|116201155|ref|XP_001226389.1|/2.34066e-116/hypothetical protein CHGG_08462 [Chaetomium globosum CBS 148.51]
010113933A06904	626	0	1	0.001	0.744968	9.54103	Up	0.491988	0.577037	-	-	-	gi|116200824|ref|XP_001226224.1|/4.61884e-112/hypothetical protein CHGG_10957 [Chaetomium globosum CBS 148.51]
010113933A08307	627	0	1	0.001	0.74378	9.53873	Up	0.491988	0.577323	-	-	-	gi|116192641|ref|XP_001222133.1|/4.25296e-89/predicted protein [Chaetomium globosum CBS 148.51]
010113933A09890	645	0	1	0.001	0.723023	9.4979	Up	0.491988	0.578831	-	-	-	gi|116178934|ref|XP_001219316.1|/3.29979e-31/predicted protein [Chaetomium globosum CBS 148.51]
010113933A07402	655	0	1	0.001	0.711985	9.4757	Up	0.491988	0.578543	-	-	GO:0006810//transport	gi|116196770|ref|XP_001224197.1|/1.19285e-76/hypothetical protein CHGG_04983 [Chaetomium globosum CBS 148.51]
010113933A01511	1326	0	2	0.001	0.703394	9.45819	Up	0.244014	0.321298	-	-	-	gi|116205922|ref|XP_001228770.1|/0/hypothetical protein CHGG_02254 [Chaetomium globosum CBS 148.51]
010113933A03884	666	0	1	0.001	0.700225	9.45168	Up	0.491988	0.575751	-	GO:0016746//transferase activity, transferring acyl groups	-	gi|116198963|ref|XP_001225293.1|/2.97201e-123/hypothetical protein CHGG_07637 [Chaetomium globosum CBS 148.51]
010113933A05000	1338	0	2	0.001	0.697085	9.44519	Up	0.244014	0.319962	-	-	-	gi|116193901|ref|XP_001222763.1|/1.92561e-117/predicted protein [Chaetomium globosum CBS 148.51]
010113933A04190	687	0	1	0.001	0.678821	9.40689	Up	0.491988	0.574685	-	GO:0016301//kinase activity;GO:0032559	GO:0006464//protein modification process	gi|116196160|ref|XP_001223892.1|/4.14283e-123/predicted protein [Chaetomium globosum CBS 148.51]
010113933A07686	2073	0	3	0.001	0.674892	9.39851	Up	0.121026	0.174332	-	GO:0005488//binding	GO:0044238//primary metabolic process	gi|116198985|ref|XP_001225304.1|/0/hypothetical protein CHGG_07648 [Chaetomium globosum CBS 148.51]
010113933A04869	723	0	1	0.001	0.645021	9.3332	Up	0.491988	0.575538	-	-	-	gi|336268767|ref|XP_003349146.1|/2.07412e-59/hypothetical protein SMAC_06982 [Sordaria macrospora k-hell]
010113933A07074	726	0	1	0.001	0.642355	9.32723	Up	0.491988	0.579408	-	-	-	gi|116191171|ref|XP_001221398.1|/6.13759e-144/hypothetical protein CHGG_05303 [Chaetomium globosum CBS 148.51]
010113933A04611	759	0	1	0.001	0.614427	9.2631	Up	0.491988	0.580564	-	-	-	gi|116204361|ref|XP_001227991.1|/1.42033e-77/predicted protein [Chaetomium globosum CBS 148.51]
010113933A07665	1632	0	2	0.001	0.571507	9.15863	Up	0.244014	0.320807	-	GO:0016491//oxidoreductase activity;GO:0005506//iron ion binding	GO:0008152//metabolic process	gi|116206038|ref|XP_001228828.1|/0/hypothetical protein CHGG_02312 [Chaetomium globosum CBS 148.51]
010113933A02952	822	0	1	0.001	0.567336	9.14806	Up	0.491988	0.57625	-	-	-	gi|116204253|ref|XP_001227937.1|/3.4922e-88/predicted protein [Chaetomium globosum CBS 148.51]
010113933A04019	837	0	1	0.001	0.557169	9.12197	Up	0.491988	0.579335	-	GO:0016758//transferase activity, transferring hexosyl groups	-	gi|116179442|ref|XP_001219570.1|/6.98794e-108/hypothetical protein CHGG_00349 [Chaetomium globosum CBS 148.51]
010113933A05844	837	0	1	0.001	0.557169	9.12197	Up	0.491988	0.576893	-	-	-	gi|340897459|gb|EGS17049.1|/3.98644e-87/hypothetical protein CTHT_0073750 [Chaetomium thermophilum var. thermophilum DSM 1495]
010113933A01548	843	0	1	0.001	0.553203	9.11166	Up	0.491988	0.57568	-	-	-	gi|116199571|ref|XP_001225597.1|/1.6556e-133/predicted protein [Chaetomium globosum CBS 148.51]
010113933A05313	846	0	1	0.001	0.551241	9.10654	Up	0.491988	0.579985	-	-	-	-
010113933A07945	846	0	1	0.001	0.551241	9.10654	Up	0.491988	0.57948	-	-	-	gi|116214417|ref|XP_001230220.1|/8.81316e-143/hypothetical protein CHGG_11049 [Chaetomium globosum CBS 148.51]
010113933A07514	858	0	1	0.001	0.543532	9.08622	Up	0.491988	0.580637	-	GO:0046914//transition metal ion binding;GO:0042623//ATPase activity, coupled;GO:0032559	GO:0006259//DNA metabolic process	gi|116202721|ref|XP_001227172.1|/3.80356e-133/hypothetical protein CHGG_09245 [Chaetomium globosum CBS 148.51]
010113933A01866	869	0	1	0.001	0.536651	9.06784	Up	0.491988	0.578256	-	-	-	gi|116179090|ref|XP_001219394.1|/8.57742e-106/hypothetical protein CHGG_00173 [Chaetomium globosum CBS 148.51]
010113933A05599	885	0	1	0.001	0.526949	9.04152	Up	0.491988	0.576607	-	-	GO:0006810//transport	gi|116181642|ref|XP_001220670.1|/4.13155e-146/hypothetical protein CHGG_01449 [Chaetomium globosum CBS 148.51]
010113933A06488	885	0	1	0.001	0.526949	9.04152	Up	0.491988	0.575965	-	GO:0016798//hydrolase activity, acting on glycosyl bonds;GO:0030247//polysaccharide binding;GO:0004091//carboxylesterase activity	GO:0044247//cellular polysaccharide catabolic process	gi|116197519|ref|XP_001224571.1|/2.6656e-161/hypothetical protein CHGG_06915 [Chaetomium globosum CBS 148.51]
010113933A03047	1800	0	2	0.001	0.518167	9.01727	Up	0.244014	0.320273	-	-	-	gi|116192009|ref|XP_001221817.1|/9.76711e-179/hypothetical protein CHGG_05722 [Chaetomium globosum CBS 148.51]
010113933A01855	906	0	1	0.001	0.514735	9.00769	Up	0.491988	0.577896	-	-	-	gi|116181952|ref|XP_001220825.1|/4.2878e-154/hypothetical protein CHGG_01604 [Chaetomium globosum CBS 148.51]
010113933A09919	2727	0	3	0.001	0.513036	9.00292	Up	0.121026	0.173987	-	GO:0004672//protein kinase activity;GO:0032559	GO:0006464//protein modification process	gi|116208582|ref|XP_001230100.1|/4.61328e-170/hypothetical protein CHGG_03584 [Chaetomium globosum CBS 148.51]
010113933A02517	921	0	1	0.001	0.506352	8.984	Up	0.491988	0.579263	-	-	-	gi|116198831|ref|XP_001225227.1|/7.48487e-21/predicted protein [Chaetomium globosum CBS 148.51]
010113933A02561	960	0	1	0.001	0.485781	8.92416	Up	0.491988	0.576108	-	-	-	gi|342885016|gb|EGU85128.1|/9.94744e-80/hypothetical protein FOXB_04350 [Fusarium oxysporum Fo5176]
010113933A01767	978	0	1	0.001	0.476841	8.89736	Up	0.491988	0.576679	-	-	-	gi|116182736|ref|XP_001221217.1|/7.24334e-126/predicted protein [Chaetomium globosum CBS 148.51]
010113933A05674	984	0	1	0.001	0.473933	8.88854	Up	0.491988	0.578903	-	GO:0003676//nucleic acid binding	-	gi|116192685|ref|XP_001222155.1|/7.0191e-153/predicted protein [Chaetomium globosum CBS 148.51]
010113933A07406	1023	0	1	0.001	0.455865	8.83246	Up	0.491988	0.580999	-	-	-	gi|116205836|ref|XP_001228727.1|/1.18736e-17/predicted protein [Chaetomium globosum CBS 148.51]
010113933A06752	1023	0	1	0.001	0.455865	8.83246	Up	0.491988	0.580492	-	GO:0003824//catalytic activity	GO:0008152//metabolic process	gi|116202731|ref|XP_001227177.1|/0/hypothetical protein CHGG_09250 [Chaetomium globosum CBS 148.51]
010113933A01150	1032	0	1	0.001	0.45189	8.81983	Up	0.491988	0.579191	-	GO:0016829//lyase activity	GO:0009987//cellular process;GO:0000272//polysaccharide catabolic process	gi|116192823|ref|XP_001222224.1|/1.37009e-146/hypothetical protein CHGG_06129 [Chaetomium globosum CBS 148.51]
010113933A08673	1050	0	1	0.001	0.444143	8.79488	Up	0.491988	0.573481	-	-	-	gi|116180298|ref|XP_001219998.1|/6.06535e-57/predicted protein [Chaetomium globosum CBS 148.51]
010113933A02106	1071	0	1	0.001	0.435434	8.76631	Up	0.491988	0.577753	-	-	-	gi|315049749|ref|XP_003174249.1|/3.39124e-95/PAF acetylhydrolase [Arthroderma gypseum CBS 118893]
010113933A03239	1071	0	1	0.001	0.435434	8.76631	Up	0.491988	0.574259	GO:0044424//intracellular part	GO:0016876//ligase activity, forming aminoacyl-tRNA and related compounds;GO:0032559	GO:0006412//translation;GO:0043039//tRNA aminoacylation	gi|116208674|ref|XP_001230146.1|/0/hypothetical protein CHGG_03630 [Chaetomium globosum CBS 148.51]
010113933A03352	1074	0	1	0.001	0.434218	8.76228	Up	0.491988	0.577395	-	-	-	gi|116203965|ref|XP_001227793.1|/3.64717e-89/hypothetical protein CHGG_09866 [Chaetomium globosum CBS 148.51]
010113933A05944	1074	0	1	0.001	0.434218	8.76228	Up	0.491988	0.573834	-	GO:0003824//catalytic activity	-	gi|116203297|ref|XP_001227460.1|/4.66495e-161/hypothetical protein CHGG_09533 [Chaetomium globosum CBS 148.51]
010113933A03557	1093	0	1	0.001	0.42667	8.73698	Up	0.491988	0.575253	-	-	-	gi|116179336|ref|XP_001219517.1|/0/predicted protein [Chaetomium globosum CBS 148.51]
010113933A07850	2211	0	2	0.001	0.421845	8.72057	Up	0.244014	0.320762	GO:0005694//chromosome	-	-	gi|116193163|ref|XP_001222394.1|/0/hypothetical protein CHGG_06299 [Chaetomium globosum CBS 148.51]
010113933A02468	1119	0	1	0.001	0.416756	8.70306	Up	0.491988	0.573905	-	GO:0016798//hydrolase activity, acting on glycosyl bonds	GO:0044238//primary metabolic process	gi|116191885|ref|XP_001221755.1|/0/hypothetical protein CHGG_05660 [Chaetomium globosum CBS 148.51]
010113933A06087	1128	0	1	0.001	0.413431	8.6915	Up	0.491988	0.573764	-	-	-	gi|116202883|ref|XP_001227253.1|/1.54531e-170/predicted protein [Chaetomium globosum CBS 148.51]
010113933A02042	1137	0	1	0.001	0.410158	8.68004	Up	0.491988	0.57433	-	GO:0003824//catalytic activity	-	gi|116181306|ref|XP_001220502.1|/0/hypothetical protein CHGG_01281 [Chaetomium globosum CBS 148.51]
010113933A02089	1137	0	1	0.001	0.410158	8.68004	Up	0.491988	0.57341	-	-	-	gi|116192677|ref|XP_001222151.1|/1.28514e-156/predicted protein [Chaetomium globosum CBS 148.51]
010113933A02193	1152	0	1	0.001	0.404818	8.66113	Up	0.491988	0.58013	GO:0031224//intrinsic to membrane	-	GO:0006810//transport	gi|116178828|ref|XP_001219263.1|/5.50523e-155/hypothetical protein CHGG_00042 [Chaetomium globosum CBS 148.51]
010113933A05864	1170	0	1	0.001	0.39859	8.63876	Up	0.491988	0.576179	-	-	-	gi|116181258|ref|XP_001220478.1|/1.23234e-101/hypothetical protein CHGG_01257 [Chaetomium globosum CBS 148.51]
010113933A02278	1200	0	1	0.001	0.388625	8.60224	Up	0.491988	0.578471	GO:0043231//intracellular membrane-bounded organelle	GO:0016746//transferase activity, transferring acyl groups	-	gi|116203491|ref|XP_001227556.1|/0/hypothetical protein CHGG_09629 [Chaetomium globosum CBS 148.51]
010113933A09382	1203	0	1	0.001	0.387656	8.59863	Up	0.491988	0.578615	-	-	-	gi|116197042|ref|XP_001224333.1|/0/hypothetical protein CHGG_05119 [Chaetomium globosum CBS 148.51]
010113933A10292	2430	0	2	0.001	0.383827	8.58431	Up	0.244014	0.321164	-	-	-	gi|116182756|ref|XP_001221227.1|/0/hypothetical protein CHGG_02006 [Chaetomium globosum CBS 148.51]
010113933A08113	1230	0	1	0.001	0.379146	8.56661	Up	0.491988	0.575823	-	GO:0016787//hydrolase activity	-	gi|37956598|gb|AAP04616.1|/1.22807e-107/chitinase [Nomuraea rileyi]
010113933A03795	1233	0	1	0.001	0.378224	8.5631	Up	0.491988	0.578184	-	-	-	gi|116198353|ref|XP_001224988.1|/1.18538e-126/hypothetical protein CHGG_07332 [Chaetomium globosum CBS 148.51]
010113933A02989	1242	0	1	0.001	0.375483	8.5526	Up	0.491988	0.579624	-	-	-	gi|116193219|ref|XP_001222422.1|/2.32146e-146/predicted protein [Chaetomium globosum CBS 148.51]
010113933A05214	1242	0	1	0.001	0.375483	8.5526	Up	0.491988	0.578759	GO:0044464//cell part	GO:0046914//transition metal ion binding	GO:0009987//cellular process	gi|116195110|ref|XP_001223367.1|/0/hypothetical protein CHGG_04153 [Chaetomium globosum CBS 148.51]
010113933A01867	1248	0	1	0.001	0.373678	8.54565	Up	0.491988	0.574118	-	-	-	gi|116179092|ref|XP_001219395.1|/0/hypothetical protein CHGG_00174 [Chaetomium globosum CBS 148.51]
010113933A01071	1251	0	1	0.001	0.372782	8.54219	Up	0.491988	0.574047	-	-	-	gi|116208552|ref|XP_001230085.1|/3.50498e-142/hypothetical protein CHGG_03569 [Chaetomium globosum CBS 148.51]
010113933A01886	1263	0	1	0.001	0.36924	8.52841	Up	0.491988	0.574543	-	GO:0003824//catalytic activity	-	gi|116191321|ref|XP_001221473.1|/0/hypothetical protein CHGG_05378 [Chaetomium globosum CBS 148.51]
010113933A01516	1281	0	1	0.001	0.364052	8.508	Up	0.491988	0.574827	-	GO:0008168//methyltransferase activity	-	gi|116205525|ref|XP_001228573.1|/0/hypothetical protein CHGG_10646 [Chaetomium globosum CBS 148.51]
010113933A01423	2562	0	2	0.001	0.364052	8.508	Up	0.244014	0.320006	-	GO:0016798//hydrolase activity, acting on glycosyl bonds;GO:0043167//ion binding	GO:0044238//primary metabolic process	gi|116201005|ref|XP_001226314.1|/0/hypothetical protein CHGG_08387 [Chaetomium globosum CBS 148.51]
010113933A00160	1293	0	1	0.001	0.360673	8.49455	Up	0.491988	0.580347	-	GO:0003824//catalytic activity	GO:0008152//metabolic process	gi|116205892|ref|XP_001228755.1|/0/conserved hypothetical protein [Chaetomium globosum CBS 148.51]
010113933A07318	1308	0	1	0.001	0.356537	8.47791	Up	0.491988	0.57718	-	-	-	gi|116203217|ref|XP_001227420.1|/0/predicted protein [Chaetomium globosum CBS 148.51]
010113933A00497	1310	0	1	0.001	0.355992	8.4757	Up	0.491988	0.578399	GO:0044464//cell part	GO:0000026//alpha-1,2-mannosyltransferase activity	GO:0006464//protein modification process	gi|116205273|ref|XP_001228447.1|/1.63816e-105/hypothetical protein CHGG_10520 [Chaetomium globosum CBS 148.51]
010113933A04746	1317	0	1	0.001	0.3541	8.46801	Up	0.491988	0.578112	-	-	-	gi|116202407|ref|XP_001227015.1|/3.02123e-99/hypothetical protein CHGG_09088 [Chaetomium globosum CBS 148.51]
010113933A00576	1326	0	1	0.001	0.351697	8.45819	Up	0.491988	0.574898	-	-	-	gi|116181278|ref|XP_001220488.1|/0/hypothetical protein CHGG_01267 [Chaetomium globosum CBS 148.51]
010113933A07695	1368	0	1	0.001	0.340899	8.4132	Up	0.491988	0.581144	-	GO:0004175//endopeptidase activity	GO:0019538//protein metabolic process	gi|116205597|ref|XP_001228609.1|/0/hypothetical protein CHGG_10682 [Chaetomium globosum CBS 148.51]
010113933A03287	1383	0	1	0.001	0.337202	8.39747	Up	0.491988	0.574969	-	-	GO:0006810//transport	gi|116194994|ref|XP_001223309.1|/0/hypothetical protein CHGG_04095 [Chaetomium globosum CBS 148.51]
010113933A01520	1383	0	1	0.001	0.337202	8.39747	Up	0.491988	0.573693	-	-	-	gi|116204953|ref|XP_001228287.1|/0/predicted protein [Chaetomium globosum CBS 148.51]
010113933A07919	2861	0	2	0.001	0.326005	8.34875	Up	0.244014	0.32054	-	-	-	gi|116203135|ref|XP_001227379.1|/0/hypothetical protein CHGG_09452 [Chaetomium globosum CBS 148.51]
010113933A04743	1455	0	1	0.001	0.320515	8.32425	Up	0.491988	0.576965	GO:0043234//protein complex;GO:0044464//cell part	GO:0005488//binding	GO:0015833//peptide transport	gi|116179082|ref|XP_001219390.1|/0/hypothetical protein CHGG_00169 [Chaetomium globosum CBS 148.51]
010113933A08232	1469	0	1	0.001	0.317461	8.31044	Up	0.491988	0.575609	-	-	-	gi|336258430|ref|XP_003344028.1|/3.56672e-128/hypothetical protein SMAC_09239 [Sordaria macrospora k-hell]
010113933A07073	1518	0	1	0.001	0.307213	8.2631	Up	0.491988	0.574756	-	-	-	gi|116205193|ref|XP_001228407.1|/0/predicted protein [Chaetomium globosum CBS 148.51]
010113933A07815	1554	0	1	0.001	0.300097	8.22928	Up	0.491988	0.577466	-	GO:0070011	GO:0019538//protein metabolic process	gi|116208650|ref|XP_001230134.1|/0/predicted protein [Chaetomium globosum CBS 148.51]
010113933A10163	1584	0	1	0.001	0.294413	8.2017	Up	0.491988	0.580927	-	GO:0016798//hydrolase activity, acting on glycosyl bonds	GO:0044238//primary metabolic process	gi|116201327|ref|XP_001226475.1|/0/hypothetical protein CHGG_08548 [Chaetomium globosum CBS 148.51]
010113933A04844	1593	0	1	0.001	0.29275	8.19352	Up	0.491988	0.579119	GO:0031224//intrinsic to membrane	GO:0022857//transmembrane transporter activity	GO:0006810//transport	gi|116205938|ref|XP_001228778.1|/0/hypothetical protein CHGG_02262 [Chaetomium globosum CBS 148.51]
010113933A10326	1656	0	1	0.001	0.281612	8.13757	Up	0.491988	0.579769	-	-	GO:0006810//transport	gi|116191359|ref|XP_001221492.1|/0/hypothetical protein CHGG_05397 [Chaetomium globosum CBS 148.51]
010113933A05689	1662	0	1	0.001	0.280596	8.13235	Up	0.491988	0.580782	-	-	-	gi|116197535|ref|XP_001224579.1|/0/predicted protein [Chaetomium globosum CBS 148.51]
010113933A04102	1674	0	1	0.001	0.278584	8.12197	Up	0.491988	0.576036	-	GO:0016301//kinase activity;GO:0032559	GO:0006464//protein modification process	gi|116195926|ref|XP_001223775.1|/1.29907e-161/predicted protein [Chaetomium globosum CBS 148.51]
010113933A03558	1783	0	1	0.001	0.261554	8.03096	Up	0.491988	0.580275	-	-	-	gi|116196772|ref|XP_001224198.1|/5.24043e-66/predicted protein [Chaetomium globosum CBS 148.51]
010113933A05335	1805	0	1	0.001	0.258366	8.01327	Up	0.491988	0.573976	-	-	-	gi|116192881|ref|XP_001222253.1|/0/hypothetical protein CHGG_06158 [Chaetomium globosum CBS 148.51]
010113933A06861	1806	0	1	0.001	0.258223	8.01247	Up	0.491988	0.575111	-	-	-	gi|116200398|ref|XP_001226011.1|/0/hypothetical protein CHGG_10744 [Chaetomium globosum CBS 148.51]
010113933A01169	3663	0	2	0.001	0.254627	7.99224	Up	0.244014	0.320495	-	GO:0017111//nucleoside-triphosphatase activity;GO:0032561//guanyl ribonucleotide binding	GO:0009207	gi|116207684|ref|XP_001229651.1|/0/hypothetical protein CHGG_03135 [Chaetomium globosum CBS 148.51]
010113933A05010	1839	0	1	0.001	0.253589	7.98635	Up	0.491988	0.577538	-	-	-	gi|116193927|ref|XP_001222776.1|/4.68363e-160/hypothetical protein CHGG_06681 [Chaetomium globosum CBS 148.51]
010113933A00929	1845	0	1	0.001	0.252764	7.98165	Up	0.491988	0.573198	-	-	-	gi|116178960|ref|XP_001219329.1|/2.00358e-110/hypothetical protein CHGG_00108 [Chaetomium globosum CBS 148.51]
010113933A02711	1887	0	1	0.001	0.247138	7.94918	Up	0.491988	0.579841	-	-	-	gi|116203693|ref|XP_001227657.1|/0/hypothetical protein CHGG_09730 [Chaetomium globosum CBS 148.51]
010113933A04640	1965	0	1	0.001	0.237328	7.89074	Up	0.491988	0.580058	-	-	GO:0006464//protein modification process	gi|116197092|ref|XP_001224358.1|/0/hypothetical protein CHGG_05144 [Chaetomium globosum CBS 148.51]
010113933A01308	2100	0	1	0.001	0.222071	7.79488	Up	0.491988	0.581072	-	-	-	gi|116192203|ref|XP_001221914.1|/0/hypothetical protein CHGG_05819 [Chaetomium globosum CBS 148.51]
010113933A09585	2103	0	1	0.001	0.221755	7.79282	Up	0.491988	0.573551	-	-	-	gi|116180246|ref|XP_001219972.1|/0/predicted protein [Chaetomium globosum CBS 148.51]
010113933A09447	2115	0	1	0.001	0.220496	7.78461	Up	0.491988	0.577108	-	-	-	gi|116179872|ref|XP_001219785.1|/0/hypothetical protein CHGG_00564 [Chaetomium globosum CBS 148.51]
010113933A06015	2142	0	1	0.001	0.217717	7.76631	Up	0.491988	0.574401	-	GO:0046914//transition metal ion binding;GO:0070011	GO:0019538//protein metabolic process	gi|116181028|ref|XP_001220363.1|/0/hypothetical protein CHGG_01142 [Chaetomium globosum CBS 148.51]
010113933A02339	2212	0	1	0.001	0.210827	7.71992	Up	0.491988	0.57675	-	-	-	gi|116208266|ref|XP_001229942.1|/0/hypothetical protein CHGG_03426 [Chaetomium globosum CBS 148.51]
010113933A04761	2307	0	1	0.001	0.202146	7.65925	Up	0.491988	0.579047	-	-	-	gi|116193337|ref|XP_001222481.1|/0/hypothetical protein CHGG_06386 [Chaetomium globosum CBS 148.51]
010113933A04348	2391	0	1	0.001	0.195044	7.60766	Up	0.491988	0.57761	-	-	-	gi|116193129|ref|XP_001222377.1|/0/predicted protein [Chaetomium globosum CBS 148.51]
010113933A04414	1005	16	2872	7.30597	1332.69	7.51105	Up	4.56e-08	1.46e-07	-	GO:0016491//oxidoreductase activity;GO:0046914//transition metal ion binding	GO:0008152//metabolic process	gi|116191893|ref|XP_001221759.1|/0/hypothetical protein CHGG_05664 [Chaetomium globosum CBS 148.51]
010113933A10494	2772	0	1	0.001	0.168236	7.39434	Up	0.491988	0.576393	-	GO:0003824//catalytic activity;GO:0019842//vitamin binding;GO:0022892	GO:0008152//metabolic process	gi|116201817|ref|XP_001226720.1|/0/hypothetical protein CHGG_08793 [Chaetomium globosum CBS 148.51]
010113933A03807	4185	0	1	0.001	0.111434	6.80004	Up	0.491988	0.576322	-	-	-	gi|116194308|ref|XP_001222966.1|/0/hypothetical protein CHGG_03752 [Chaetomium globosum CBS 148.51]
010113933A05088	7791	0	1	0.001	0.0598575	5.90346	Up	0.491988	0.577825	-	GO:0019842//vitamin binding;GO:0022892;GO:0003824//catalytic activity	-	gi|116200414|ref|XP_001226019.1|/0/hypothetical protein CHGG_10752 [Chaetomium globosum CBS 148.51]
010113933A00089	693	76	2508	50.3274	1687.74	5.06761	Up	0	0	-	GO:0050662//coenzyme binding;GO:0003824//catalytic activity	GO:0008152//metabolic process	gi|116199317|ref|XP_001225470.1|/4.08495e-118/hypothetical protein CHGG_07814 [Chaetomium globosum CBS 148.51]
010113933A04779	550	112	3528	93.45	2991.42	5.00049	Up	0	0	-	-	-	gi|116204653|ref|XP_001228137.1|/5.03406e-103/hypothetical protein CHGG_10210 [Chaetomium globosum CBS 148.51]
010113933A04412	720	34	1066	21.6706	690.457	4.99374	Up	7.26e-13	3.32e-12	-	-	-	gi|342883032|gb|EGU83594.1|/5.15893e-111/hypothetical protein FOXB_05842 [Fusarium oxysporum Fo5176]
010113933A08142	1278	14	435	5.02714	158.734	4.98073	Up	1.57e-07	4.79e-07	-	GO:0004084//branched-chain-amino-acid transaminase activity	GO:0008652//cellular amino acid biosynthetic process	gi|116197817|ref|XP_001224720.1|/0/hypothetical protein CHGG_07064 [Chaetomium globosum CBS 148.51]
010113933A01220	1644	2	62	0.55828	17.5874	4.97741	Up	0.000117132	0.000272665	-	GO:0070011	GO:0019538//protein metabolic process	gi|116198755|ref|XP_001225189.1|/0/hypothetical protein CHGG_07533 [Chaetomium globosum CBS 148.51]
010113933A04827	1824	53	1499	13.3344	383.256	4.84508	Up	3.93e-14	2.12e-13	-	-	-	gi|116198913|ref|XP_001225268.1|/0/hypothetical protein CHGG_07612 [Chaetomium globosum CBS 148.51]
010113933A08864	2211	87	2286	18.0574	482.169	4.73888	Up	0	0	-	GO:0003824//catalytic activity	GO:0008152//metabolic process	gi|116182532|ref|XP_001221115.1|/0/hypothetical protein CHGG_01894 [Chaetomium globosum CBS 148.51]
010113933A06140	748	288	6712	176.691	4184.68	4.56582	Up	0	0	-	GO:0016846//carbon-sulfur lyase activity;GO:0048037//cofactor binding	GO:0019752//carboxylic acid metabolic process	gi|116180594|ref|XP_001220146.1|/5.51701e-127/hypothetical protein CHGG_00925 [Chaetomium globosum CBS 148.51]
010113933A00209	1149	542	12072	216.473	4899.72	4.50044	Up	0	0	-	GO:0000166//nucleotide binding;GO:0003824//catalytic activity	-	gi|116195238|ref|XP_001223431.1|/3.4191e-173/hypothetical protein CHGG_04217 [Chaetomium globosum CBS 148.51]
010113933A06857	1680	1	21	0.273159	5.82938	4.41553	Up	0.000578512	0.00123707	-	-	GO:0006810//transport	gi|116200408|ref|XP_001226016.1|/0/hypothetical protein CHGG_10749 [Chaetomium globosum CBS 148.51]
010113933A08087	924	1	20	0.496652	10.0942	4.34514	Up	0.000583008	0.00124387	-	GO:0004091//carboxylesterase activity	GO:0044238//primary metabolic process	gi|116193419|ref|XP_001222522.1|/4.31062e-101/hypothetical protein CHGG_06427 [Chaetomium globosum CBS 148.51]
010113933A04989	1011	9	177	4.08522	81.6459	4.32089	Up	3.14e-06	8.54e-06	-	-	-	gi|116181072|ref|XP_001220385.1|/1.40762e-172/predicted protein [Chaetomium globosum CBS 148.51]
010113933A01467	639	1	18	0.718163	13.1366	4.19314	Up	0.000608282	0.00129429	-	-	-	gi|116199711|ref|XP_001225667.1|/1.94295e-60/predicted protein [Chaetomium globosum CBS 148.51]
010113933A03212	1245	359	6447	132.327	2414.91	4.18979	Up	0	0	GO:0044424//intracellular part	GO:0043169//cation binding;GO:0005515//protein binding;GO:0032559	GO:0006950//response to stress;GO:0044267//cellular protein metabolic process	gi|116180692|ref|XP_001220195.1|/0/hypothetical protein CHGG_00974 [Chaetomium globosum CBS 148.51]
010113933A00280	1686	212	3620	57.7035	1001.3	4.11707	Up	0	0	-	-	GO:0006810//transport	gi|116179232|ref|XP_001219465.1|/0/hypothetical protein CHGG_00244 [Chaetomium globosum CBS 148.51]
010113933A05758	723	1	17	0.634725	10.9654	4.11068	Up	0.000640116	0.00135745	-	GO:0048037//cofactor binding;GO:0003824//catalytic activity	GO:0032787//monocarboxylic acid metabolic process	gi|116195662|ref|XP_001223643.1|/1.04081e-135/hypothetical protein CHGG_04429 [Chaetomium globosum CBS 148.51]
010113933A07754	618	1	17	0.742567	12.8284	4.11068	Up	0.000640116	0.00135714	-	GO:0016798//hydrolase activity, acting on glycosyl bonds;GO:0043167//ion binding	GO:0044238//primary metabolic process	gi|116201713|ref|XP_001226668.1|/2.41762e-81/hypothetical protein CHGG_08741 [Chaetomium globosum CBS 148.51]
010113933A05819	747	116	1963	71.2626	1225.5	4.10408	Up	7.79e-14	4.07e-13	-	-	-	gi|121927600|sp|Q2GXZ7.1|FES1_CHAGB/5.39346e-90/RecName: Full=Hsp70 nucleotide exchange factor FES1
010113933A08663	1097	38	628	15.8965	266.972	4.06991	Up	1.67e-13	8.28e-13	-	-	-	gi|116205015|ref|XP_001228318.1|/2.01941e-42/hypothetical protein CHGG_10391 [Chaetomium globosum CBS 148.51]
010113933A02354	5511	1	16	0.083271	1.35395	4.02321	Up	0.00070092	0.00147942	GO:0043231//intracellular membrane-bounded organelle	GO:0046914//transition metal ion binding;GO:0001071//nucleic acid binding transcription factor activity	GO:0006351//transcription, DNA-dependent	gi|116204371|ref|XP_001227996.1|/0/hypothetical protein CHGG_10069 [Chaetomium globosum CBS 148.51]
010113933A02258	1116	1	16	0.411206	6.68602	4.02321	Up	0.00070092	0.00147909	-	GO:0003824//catalytic activity;GO:0046914//transition metal ion binding	GO:0008152//metabolic process	gi|116205617|ref|XP_001228619.1|/0/hypothetical protein CHGG_10692 [Chaetomium globosum CBS 148.51]
010113933A00523	444	268	4272	276.998	4487.04	4.01782	Up	7.46e-14	3.91e-13	-	-	-	gi|116206618|ref|XP_001229118.1|/1.69258e-79/hypothetical protein CHGG_02602 [Chaetomium globosum CBS 148.51]
010113933A06421	792	10	158	5.79427	93.0345	4.00507	Up	1.75e-06	4.86e-06	-	-	-	gi|116203669|ref|XP_001227645.1|/4.14038e-75/predicted protein [Chaetomium globosum CBS 148.51]
010113933A00831	367	4	63	5.0017	80.0546	4.00049	Up	4.74e-05	0.000115649	-	-	-	gi|116198411|ref|XP_001225017.1|/7.69512e-42/hypothetical protein CHGG_07361 [Chaetomium globosum CBS 148.51]
010113933A01014	1212	44	674	16.66	259.34	3.96039	Up	6.88e-14	3.63e-13	-	GO:0016791//phosphatase activity	-	gi|116204787|ref|XP_001228204.1|/0/hypothetical protein CHGG_10277 [Chaetomium globosum CBS 148.51]
010113933A01274	975	1202	18335	565.749	8769.77	3.95431	Up	5.49e-12	2.28e-11	-	GO:0016829//lyase activity	GO:0044237//cellular metabolic process	gi|116191229|ref|XP_001221427.1|/0/hypothetical protein CHGG_05332 [Chaetomium globosum CBS 148.51]
010113933A08086	843	220	3348	119.762	1852.12	3.95094	Up	2.64e-13	1.28e-12	-	-	-	gi|116193421|ref|XP_001222523.1|/1.31791e-114/hypothetical protein CHGG_06428 [Chaetomium globosum CBS 148.51]
010113933A09117	1584	1	15	0.289714	4.41619	3.9301	Up	0.000816702	0.00171082	GO:0005789//endoplasmic reticulum membrane	GO:0016709//oxidoreductase activity, acting on paired donors, with incorporation or reduction of molecular oxygen, NADH or NADPH as one donor, and incorporation of one atom of oxygen;GO:0050662//coenzyme binding;GO:0000166//nucleotide binding	GO:0008152//metabolic process	gi|116191609|ref|XP_001221617.1|/0/hypothetical protein CHGG_05522 [Chaetomium globosum CBS 148.51]
010113933A08626	960	223	3344	106.6	1624.45	3.92967	Up	1.42e-14	7.94e-14	-	GO:0046914//transition metal ion binding	-	gi|116195146|ref|XP_001223385.1|/9.05497e-174/hypothetical protein CHGG_04171 [Chaetomium globosum CBS 148.51]
010113933A06420	1203	19	281	7.2479	108.931	3.90971	Up	7e-09	2.37e-08	-	-	-	gi|116203671|ref|XP_001227646.1|/9.29899e-177/hypothetical protein CHGG_09719 [Chaetomium globosum CBS 148.51]
010113933A03255	465	1	14	0.986895	14.0406	3.83057	Up	0.00103641	0.00213933	-	GO:0005506//iron ion binding;GO:0003824//catalytic activity;GO:0022892	GO:0008152//metabolic process;GO:0015669//gas transport	gi|116182228|ref|XP_001220963.1|/4.33955e-87/hypothetical protein CHGG_01742 [Chaetomium globosum CBS 148.51]
010113933A06741	1941	1	14	0.236428	3.36368	3.83057	Up	0.00103641	0.00213886	-	GO:0032561//guanyl ribonucleotide binding;GO:0017111//nucleoside-triphosphatase activity	GO:0009207	gi|116195432|ref|XP_001223528.1|/0/hypothetical protein CHGG_04314 [Chaetomium globosum CBS 148.51]
010113933A10432	1254	244	3294	89.2928	1225.01	3.7781	Up	2.53e-13	1.23e-12	-	-	-	gi|116179532|ref|XP_001219615.1|/0/hypothetical protein CHGG_00394 [Chaetomium globosum CBS 148.51]
010113933A06147	219	15	202	31.4319	430.149	3.77453	Up	8.47e-08	2.65e-07	GO:0043231//intracellular membrane-bounded organelle;GO:0030529//ribonucleoprotein complex	GO:0003676//nucleic acid binding	GO:0006396//RNA processing	gi|116192845|ref|XP_001222235.1|/5.05156e-38/hypothetical protein CHGG_06140 [Chaetomium globosum CBS 148.51]
010113933A06146	362	15	193	19.0155	248.634	3.70878	Up	8.47e-08	2.65e-07	GO:0043231//intracellular membrane-bounded organelle;GO:0030529//ribonucleoprotein complex	GO:0003676//nucleic acid binding	GO:0006396//RNA processing	gi|336275251|ref|XP_003352378.1|/7.23587e-45/hypothetical protein SMAC_01213 [Sordaria macrospora k-hell]
010113933A08746	738	2217	28033	1378.58	17714.4	3.68366	Up	0	0	-	-	-	gi|116208502|ref|XP_001230060.1|/1.01881e-117/hypothetical protein CHGG_03544 [Chaetomium globosum CBS 148.51]
010113933A00032	1371	447	5613	149.622	1909.28	3.67364	Up	6.66e-13	3.06e-12	-	-	-	gi|329351128|gb|AEB91358.1|/5.74084e-125/polyprotein [Verticillium dahliae VdLs.17]
010113933A04029	2220	61	750	12.6096	157.551	3.64322	Up	1.58e-14	8.78e-14	-	-	-	gi|116182796|ref|XP_001221247.1|/0/hypothetical protein CHGG_02026 [Chaetomium globosum CBS 148.51]
010113933A06949	987	19	231	8.83406	109.146	3.62704	Up	7e-09	2.37e-08	-	GO:0003676//nucleic acid binding	GO:0006259//DNA metabolic process	gi|116208328|ref|XP_001229973.1|/0/hypothetical protein CHGG_03457 [Chaetomium globosum CBS 148.51]
010113933A09193	882	1	12	0.520302	6.3449	3.60818	Up	0.00223324	0.0043995	-	-	-	gi|116203661|ref|XP_001227641.1|/4.25323e-26/hypothetical protein CHGG_09714 [Chaetomium globosum CBS 148.51]
010113933A01889	2350	1	12	0.195279	2.38136	3.60818	Up	0.00223324	0.00439858	-	-	-	gi|116204555|ref|XP_001228088.1|/0/predicted protein [Chaetomium globosum CBS 148.51]
010113933A05380	201	1	12	2.28312	27.8418	3.60818	Up	0.00223324	0.00439767	-	-	-	gi|116203657|ref|XP_001227639.1|/1.35977e-22/predicted protein [Chaetomium globosum CBS 148.51]
010113933A02914	588	201	2390	156.871	1895.54	3.59496	Up	0	0	-	-	-	gi|116205079|ref|XP_001228350.1|/4.66379e-108/hypothetical protein CHGG_10423 [Chaetomium globosum CBS 148.51]
010113933A03449	984	7	83	3.26458	39.3364	3.5909	Up	9.81e-06	2.55e-05	-	-	-	gi|300431503|tpe|CBL43287.1|/0/TPA: arylamine N-acetyltransferase 2 [Chaetomium globosum]
010113933A01291	672	2	23	1.36579	15.9614	3.54678	Up	0.000125903	0.000291574	-	-	-	gi|116195748|ref|XP_001223686.1|/5.34698e-120/hypothetical protein CHGG_04472 [Chaetomium globosum CBS 148.51]
010113933A06439	1029	32	366	14.2711	165.874	3.53891	Up	2.17e-12	9.39e-12	-	GO:0005488//binding	-	gi|116194171|ref|XP_001222898.1|/2.65092e-41/hypothetical protein CHGG_06803 [Chaetomium globosum CBS 148.51]
010113933A05486	1215	63	717	23.7951	275.204	3.53176	Up	0	0	-	-	-	gi|116205015|ref|XP_001228318.1|/1.32242e-162/hypothetical protein CHGG_10391 [Chaetomium globosum CBS 148.51]
010113933A03858	447	1258	14247	1291.51	14863.7	3.52467	Up	1.96e-12	8.52e-12	-	-	-	gi|116198687|ref|XP_001225155.1|/6.20628e-74/hypothetical protein CHGG_07499 [Chaetomium globosum CBS 148.51]
010113933A00097	1542	150	1681	44.6407	508.388	3.5095	Up	0	0	-	-	-	-
010113933A01960	834	2	22	1.10049	12.3018	3.48265	Up	0.000133508	0.000308356	-	-	-	gi|116178770|ref|XP_001219234.1|/2.00638e-131/hypothetical protein CHGG_00013 [Chaetomium globosum CBS 148.51]
010113933A04630	270	30	330	50.9896	569.983	3.48265	Up	7.01e-12	2.88e-11	-	-	-	gi|310792893|gb|EFQ28354.1|/1.41691e-11/hypothetical protein GLRG_03498 [Glomerella graminicola M1.001]
010113933A00931	606	1	11	0.757271	8.4651	3.48265	Up	0.0036964	0.0070485	-	-	-	gi|342872826|gb|EGU75118.1|/5.3223e-17/hypothetical protein FOXB_14375 [Fusarium oxysporum Fo5176]
010113933A05132	1374	1	11	0.333993	3.73352	3.48265	Up	0.0036964	0.00704708	-	-	-	gi|116194025|ref|XP_001222825.1|/0/hypothetical protein CHGG_06730 [Chaetomium globosum CBS 148.51]
010113933A01834	690	79	855	52.5414	577.869	3.45921	Up	0	0	-	-	-	gi|116196972|ref|XP_001224298.1|/1.65527e-95/hypothetical protein CHGG_05084 [Chaetomium globosum CBS 148.51]
010113933A04077	816	4	42	2.24954	24.0033	3.41553	Up	4.74e-05	0.000115624	-	-	-	gi|340905502|gb|EGS17870.1|/1.9709e-59/hypothetical protein CTHT_0072270 [Chaetomium thermophilum var. thermophilum DSM 1495]
010113933A09158	1468	54	544	16.8808	172.816	3.35579	Up	3e-14	1.63e-13	-	GO:0003824//catalytic activity;GO:0032559	-	gi|116197559|ref|XP_001224591.1|/0/hypothetical protein CHGG_06935 [Chaetomium globosum CBS 148.51]
010113933A06993	918	468	4684	233.952	2379.5	3.34637	Up	1.01e-12	4.51e-12	-	-	-	gi|340975505|gb|EGS22620.1|/1.65754e-137/hypothetical protein CTHT_0010920 [Chaetomium thermophilum var. thermophilum DSM 1495]
010113933A01193	2184	19	190	3.99232	40.5707	3.34514	Up	7e-09	2.37e-08	-	GO:0042623//ATPase activity, coupled;GO:0032559	GO:0006259//DNA metabolic process	gi|116202363|ref|XP_001226993.1|/0/hypothetical protein CHGG_09066 [Chaetomium globosum CBS 148.51]
010113933A02675	182	1	10	2.52146	25.6236	3.34514	Up	0.00641952	0.0118078	-	-	-	gi|121788175|sp|Q2H9L1.1|DOT1_CHAGB/8.93105e-27/RecName: Full=Histone-lysine N-methyltransferase, H3 lysine-79 specific; AltName: Full=Histone H3-K79 methyltransferase; Short=H3-K79-HMTase
010113933A01221	4410	165	1632	17.17	172.581	3.32932	Up	0	0	-	GO:0032559;GO:0042623//ATPase activity, coupled	GO:0006810//transport	gi|116198757|ref|XP_001225190.1|/0/hypothetical protein CHGG_07534 [Chaetomium globosum CBS 148.51]
010113933A09213	496	57	558	52.7372	524.644	3.31444	Up	4.57e-14	2.46e-13	-	GO:0016798//hydrolase activity, acting on glycosyl bonds	GO:0006259//DNA metabolic process	gi|116182178|ref|XP_001220938.1|/7.69444e-43/hypothetical protein CHGG_01717 [Chaetomium globosum CBS 148.51]
010113933A03537	1305	11	107	3.86818	38.2371	3.30525	Up	9.65e-07	2.76e-06	-	-	-	gi|116192357|ref|XP_001221991.1|/2.31455e-168/predicted protein [Chaetomium globosum CBS 148.51]
010113933A03864	915	11	106	5.51691	54.0253	3.2917	Up	9.65e-07	2.76e-06	-	-	-	gi|116195168|ref|XP_001223396.1|/4.20193e-133/hypothetical protein CHGG_04182 [Chaetomium globosum CBS 148.51]
010113933A10302	1005	336	3213	153.425	1490.93	3.2806	Up	1.53e-13	7.61e-13	-	GO:0003824//catalytic activity;GO:0046914//transition metal ion binding	GO:0008152//metabolic process	gi|116192279|ref|XP_001221952.1|/2.82282e-157/hypothetical protein CHGG_05857 [Chaetomium globosum CBS 148.51]
010113933A08159	1551	2	19	0.591755	5.71286	3.27114	Up	0.000221688	0.000500531	-	GO:0046872//metal ion binding	-	gi|116181356|ref|XP_001220527.1|/2.21174e-168/hypothetical protein CHGG_01306 [Chaetomium globosum CBS 148.51]
010113933A01451	1269	9	85	3.25465	31.237	3.26268	Up	3.14e-06	8.55e-06	-	-	-	gi|116205790|ref|XP_001228704.1|/0/hypothetical protein CHGG_02188 [Chaetomium globosum CBS 148.51]
010113933A01816	4698	3056	28789	298.514	2857.76	3.25901	Up	0	0	GO:0016020//membrane	GO:0017111//nucleoside-triphosphatase activity;GO:0000166//nucleotide binding	-	gi|116194127|ref|XP_001222876.1|/0/hypothetical protein CHGG_06781 [Chaetomium globosum CBS 148.51]
010113933A06844	924	65	611	32.2824	308.376	3.25587	Up	0	0	-	-	-	gi|116199933|ref|XP_001225778.1|/8.27721e-153/hypothetical protein CHGG_08122 [Chaetomium globosum CBS 148.51]
010113933A06634	429	12	112	12.8365	121.751	3.24561	Up	5.29e-07	1.55e-06	-	-	-	gi|116208664|ref|XP_001230141.1|/1.57069e-79/hypothetical protein CHGG_03625 [Chaetomium globosum CBS 148.51]
010113933A10571	606	76	697	57.5526	536.38	3.2203	Up	0	0	-	-	-	gi|116197783|ref|XP_001224703.1|/7.23958e-107/hypothetical protein CHGG_07047 [Chaetomium globosum CBS 148.51]
010113933A06253	1590	1	9	0.28862	2.63972	3.19314	Up	0.0114524	0.020284	-	GO:0016491//oxidoreductase activity;GO:0005506//iron ion binding	-	gi|116205667|ref|XP_001228644.1|/0/hypothetical protein CHGG_10717 [Chaetomium globosum CBS 148.51]
010113933A01101	453	5	45	5.06519	46.3262	3.19314	Up	2.88e-05	7.16e-05	-	GO:0016787//hydrolase activity	-	gi|116182178|ref|XP_001220938.1|/1.7312e-50/hypothetical protein CHGG_01717 [Chaetomium globosum CBS 148.51]
010113933A10016	810	1	9	0.566551	5.18167	3.19314	Up	0.0114524	0.0202802	-	-	-	-
010113933A03066	1494	535	4807	164.334	1500.5	3.19074	Up	0	0	GO:0044464//cell part	GO:0008324//cation transmembrane transporter activity	GO:0006812//cation transport	gi|310793052|gb|EFQ28513.1|/1.09799e-132/ZIP Zinc transporter [Glomerella graminicola M1.001]
010113933A08582	1458	85	760	26.7538	243.091	3.18368	Up	0	0	-	-	-	gi|116198817|ref|XP_001225220.1|/0/hypothetical protein CHGG_07564 [Chaetomium globosum CBS 148.51]
010113933A02624	1074	14	125	5.98202	54.2772	3.18164	Up	1.57e-07	4.79e-07	GO:0031224//intrinsic to membrane	-	GO:0006810//transport	gi|341038968|gb|EGS23960.1|/1.56379e-132/hypothetical protein CTHT_0006700 [Chaetomium thermophilum var. thermophilum DSM 1495]
010113933A00239	1554	215	1880	63.4909	564.182	3.15154	Up	0	0	-	-	-	gi|116181960|ref|XP_001220829.1|/2.65606e-121/hypothetical protein CHGG_01608 [Chaetomium globosum CBS 148.51]
010113933A05087	2267	58	504	11.7409	103.679	3.14251	Up	0	0	-	-	-	gi|116192649|ref|XP_001222137.1|/0/hypothetical protein CHGG_06042 [Chaetomium globosum CBS 148.51]
010113933A03926	966	3	26	1.42517	12.5519	3.13869	Up	8.22e-05	0.00019491	-	GO:0004553//hydrolase activity, hydrolyzing O-glycosyl compounds	GO:0000272//polysaccharide catabolic process;GO:0019566//arabinose metabolic process	gi|116203911|ref|XP_001227766.1|/0/hypothetical protein CHGG_09839 [Chaetomium globosum CBS 148.51]
010113933A02252	627	87	750	63.676	557.835	3.13102	Up	0	0	GO:0043231//intracellular membrane-bounded organelle	GO:0046914//transition metal ion binding;GO:0003676//nucleic acid binding	-	gi|116182458|ref|XP_001221078.1|/3.2338e-113/conserved hypothetical protein [Chaetomium globosum CBS 148.51]
010113933A08189	1530	237	2043	71.0855	622.714	3.13094	Up	2.52e-13	1.23e-12	-	GO:0016701//oxidoreductase activity, acting on single donors with incorporation of molecular oxygen;GO:0005506//iron ion binding	-	gi|116201175|ref|XP_001226399.1|/0/hypothetical protein CHGG_08472 [Chaetomium globosum CBS 148.51]
010113933A01461	1764	103	886	26.7956	234.233	3.12788	Up	0	0	-	-	-	gi|116208534|ref|XP_001230076.1|/0/predicted protein [Chaetomium globosum CBS 148.51]
010113933A06148	1146	87	740	34.8384	301.134	3.11165	Up	0	0	-	GO:0008169//C-methyltransferase activity	GO:0006694//steroid biosynthetic process;GO:0006730//one-carbon metabolic process	gi|116192847|ref|XP_001222236.1|/0/conserved hypothetical protein [Chaetomium globosum CBS 148.51]
010113933A07078	1629	143	1216	40.2846	348.116	3.11127	Up	0	0	-	-	-	gi|340905481|gb|EGS17849.1|/0/hypothetical protein CTHT_0072050 [Chaetomium thermophilum var. thermophilum DSM 1495]
010113933A05348	493	10	85	9.30844	80.4052	3.11068	Up	1.75e-06	4.87e-06	-	-	-	-
010113933A04980	864	30	251	15.9342	135.479	3.08787	Up	7.01e-12	2.88e-11	-	-	-	gi|116193343|ref|XP_001222484.1|/3.0151e-170/hypothetical protein CHGG_06389 [Chaetomium globosum CBS 148.51]
010113933A02272	1971	4256	35535	990.921	8407.79	3.08488	Up	2.34e-11	9.29e-11	-	GO:0032559	GO:0050896//response to stimulus	gi|116200213|ref|XP_001225918.1|/0/heat shock 70 kDa protein [Chaetomium globosum CBS 148.51]
010113933A09813	477	75	617	72.1551	603.224	3.06352	Up	0	0	GO:0031224//intrinsic to membrane;GO:0031966//mitochondrial membrane	-	GO:0006810//transport	gi|336257861|ref|XP_003343752.1|/2.70325e-41/hypothetical protein SMAC_04410 [Sordaria macrospora k-hell]
010113933A00674	810	10	82	5.66551	47.2107	3.05884	Up	1.75e-06	4.87e-06	-	GO:0003676//nucleic acid binding	GO:0006259//DNA metabolic process	gi|116207886|ref|XP_001229752.1|/1.50926e-128/hypothetical protein CHGG_03236 [Chaetomium globosum CBS 148.51]
010113933A09940	600	312	2549	238.631	1981.21	3.05353	Up	9.02e-14	4.65e-13	-	-	-	gi|322712964|gb|EFZ04537.1|/2.90436e-68/cupin 2 [Metarhizium anisopliae ARSEF 23]
010113933A08351	1683	85	682	23.1771	188.978	3.02745	Up	0	0	-	GO:0051287//NAD binding;GO:0016810//hydrolase activity, acting on carbon-nitrogen (but not peptide) bonds;GO:0046914//transition metal ion binding	GO:0016458//gene silencing;GO:0035601//protein deacylation	gi|116202215|ref|XP_001226919.1|/0/hypothetical protein CHGG_08992 [Chaetomium globosum CBS 148.51]
010113933A09129	1998	1	8	0.229683	1.86727	3.02321	Up	0.0206774	0.0351234	-	-	-	gi|116180926|ref|XP_001220312.1|/0/hypothetical protein CHGG_01091 [Chaetomium globosum CBS 148.51]
010113933A10235	1150	1	8	0.399049	3.24417	3.02321	Up	0.0206774	0.035117	-	-	-	gi|145604430|ref|XP_362865.2|/3.29049e-75/hypothetical protein [Magnaporthe oryzae 70-15]
010113933A07460	1281	90	719	32.2417	261.753	3.02121	Up	0	0	-	-	-	gi|116208684|ref|XP_001230151.1|/1.21236e-121/predicted protein [Chaetomium globosum CBS 148.51]
010113933A03041	157	47	368	137.38	1093.1	2.99219	Up	0	0	-	-	-	-
010113933A00096	350	1543	12074	2023.12	16087.7	2.99131	Up	2.15e-12	9.31e-12	-	-	-	-
010113933A03676	1098	22	170	9.19484	72.2036	2.97317	Up	1.06e-09	3.76e-09	-	-	-	gi|116196726|ref|XP_001224175.1|/5.0034e-150/predicted protein [Chaetomium globosum CBS 148.51]
010113933A10286	834	160	1232	88.0396	688.901	2.96807	Up	2.15e-14	1.19e-13	-	-	-	gi|116207962|ref|XP_001229790.1|/1.47765e-150/hypothetical protein CHGG_03274 [Chaetomium globosum CBS 148.51]
010113933A08791	2356	732	5583	142.58	1105.11	2.95434	Up	0	0	-	GO:0003676//nucleic acid binding	-	gi|116208328|ref|XP_001229973.1|/0/hypothetical protein CHGG_03457 [Chaetomium globosum CBS 148.51]
010113933A10491	561	174	1311	142.335	1089.81	2.93672	Up	7.93e-14	4.12e-13	-	GO:0003677//DNA binding	-	gi|116179914|ref|XP_001219806.1|/6.34031e-80/hypothetical protein CHGG_00585 [Chaetomium globosum CBS 148.51]
010113933A07661	233	42	316	82.7213	632.475	2.93468	Up	1.04e-13	5.32e-13	-	GO:0003824//catalytic activity	-	gi|116195536|ref|XP_001223580.1|/1.41188e-35/hypothetical protein CHGG_04366 [Chaetomium globosum CBS 148.51]
010113933A03319	531	392	2942	338.778	2583.81	2.93109	Up	0	0	-	-	-	gi|116180844|ref|XP_001220271.1|/9.13708e-99/predicted protein [Chaetomium globosum CBS 148.51]
010113933A02435	2184	216	1599	45.3863	341.435	2.91128	Up	2.17e-13	1.06e-12	-	GO:0016462//pyrophosphatase activity;GO:0032559	GO:0050896//response to stimulus	gi|116182036|ref|XP_001220867.1|/0/conserved hypothetical protein [Chaetomium globosum CBS 148.51]
010113933A08938	1106	5	37	2.07462	15.6012	2.91074	Up	2.89e-05	7.2e-05	-	GO:0004672//protein kinase activity;GO:0032559	GO:0006464//protein modification process	gi|116206552|ref|XP_001229085.1|/0/predicted protein [Chaetomium globosum CBS 148.51]
010113933A00260	945	3049	22455	1480.64	11081.4	2.90384	Up	0	0	-	-	-	gi|116196850|ref|XP_001224237.1|/1.00986e-169/predicted protein [Chaetomium globosum CBS 148.51]
010113933A04429	531	3	22	2.59269	19.3215	2.89768	Up	0.00015	0.000344177	-	-	-	gi|116202863|ref|XP_001227243.1|/8.36053e-60/predicted protein [Chaetomium globosum CBS 148.51]
010113933A04398	1596	29	212	8.33852	61.9462	2.89315	Up	1.29e-11	5.22e-11	-	-	-	gi|116178912|ref|XP_001219305.1|/0/predicted protein [Chaetomium globosum CBS 148.51]
010113933A03338	2620	7	51	1.22609	9.07781	2.88828	Up	9.81e-06	2.55e-05	GO:0044464//cell part	GO:0008324//cation transmembrane transporter activity	GO:0006812//cation transport	gi|116208044|ref|XP_001229831.1|/0/hypothetical protein CHGG_03315 [Chaetomium globosum CBS 148.51]
010113933A06099	897	1460	10533	746.938	5476.1	2.87409	Up	3.38e-12	1.44e-11	-	GO:0016671//oxidoreductase activity, acting on a sulfur group of donors, disulfide as acceptor	GO:0000097//sulfur amino acid biosynthetic process;GO:0000103//sulfate assimilation	gi|116193649|ref|XP_001222637.1|/1.70801e-163/hypothetical protein CHGG_06542 [Chaetomium globosum CBS 148.51]
010113933A07654	1584	191	1373	55.3353	404.229	2.8689	Up	5.51e-14	2.94e-13	-	GO:0016491//oxidoreductase activity;GO:0005506//iron ion binding	GO:0008152//metabolic process	gi|116191215|ref|XP_001221420.1|/0/hypothetical protein CHGG_05325 [Chaetomium globosum CBS 148.51]
010113933A00761	1269	16	115	5.78605	42.2618	2.8687	Up	4.56e-08	1.46e-07	-	-	-	gi|116199989|ref|XP_001225806.1|/3.54397e-174/hypothetical protein CHGG_08150 [Chaetomium globosum CBS 148.51]
010113933A06438	939	1215	8715	593.793	4328.26	2.86576	Up	2.6e-12	1.12e-11	-	-	-	gi|116179722|ref|XP_001219710.1|/4.64237e-167/hypothetical protein CHGG_00489 [Chaetomium globosum CBS 148.51]
010113933A04176	1317	132	944	45.9952	334.271	2.86146	Up	8.33e-14	4.31e-13	-	GO:0051766//inositol trisphosphate kinase activity	-	gi|116195474|ref|XP_001223549.1|/0/hypothetical protein CHGG_04335 [Chaetomium globosum CBS 148.51]
010113933A07344	2052	12	85	2.68366	19.3176	2.84764	Up	5.29e-07	1.55e-06	-	GO:0015075//ion transmembrane transporter activity	GO:0044267//cellular protein metabolic process;GO:0006811//ion transport	gi|116200588|ref|XP_001226106.1|/0/hypothetical protein CHGG_10839 [Chaetomium globosum CBS 148.51]
010113933A05751	1059	1	7	0.433339	3.08258	2.83057	Up	0.0374168	0.0605558	-	-	-	gi|336269723|ref|XP_003349622.1|/3.4494e-92/hypothetical protein SMAC_03211 [Sordaria macrospora k-hell]
010113933A01222	690	1	7	0.665082	4.73109	2.83057	Up	0.0374168	0.0605351	-	GO:0016407//acetyltransferase activity	-	gi|116198759|ref|XP_001225191.1|/1.76032e-113/hypothetical protein CHGG_07535 [Chaetomium globosum CBS 148.51]
010113933A05704	999	1	7	0.459366	3.26772	2.83057	Up	0.0374168	0.0606077	-	-	-	gi|116181192|ref|XP_001220445.1|/0/predicted protein [Chaetomium globosum CBS 148.51]
010113933A04128	495	1	7	0.927083	6.59485	2.83057	Up	0.0374168	0.0605973	-	-	-	gi|116179028|ref|XP_001219363.1|/2.6262e-67/predicted protein [Chaetomium globosum CBS 148.51]
010113933A04008	1026	1	7	0.447277	3.18173	2.83057	Up	0.0374168	0.0605869	-	-	-	gi|116199015|ref|XP_001225319.1|/7.39825e-169/predicted protein [Chaetomium globosum CBS 148.51]
010113933A04331	954	1	7	0.481034	3.42186	2.83057	Up	0.0374168	0.060618	GO:0044427;GO:0043231//intracellular membrane-bounded organelle	GO:0046914//transition metal ion binding;GO:0003676//nucleic acid binding;GO:0034061	GO:0006260//DNA replication;GO:0006325//chromatin organization	gi|116194189|ref|XP_001222907.1|/8.31664e-87/hypothetical protein CHGG_06812 [Chaetomium globosum CBS 148.51]
010113933A03827	1014	1	7	0.45257	3.21938	2.83057	Up	0.0374168	0.0605662	-	-	-	gi|116179322|ref|XP_001219510.1|/0/hypothetical protein CHGG_00289 [Chaetomium globosum CBS 148.51]
010113933A01686	378	1	7	1.21404	8.63611	2.83057	Up	0.0374168	0.0606284	-	GO:0030247//polysaccharide binding	-	gi|116194840|ref|XP_001223232.1|/1.47058e-61/predicted protein [Chaetomium globosum CBS 148.51]
010113933A07925	453	1	7	1.01304	7.20629	2.83057	Up	0.0374168	0.0605765	-	-	-	gi|116199863|ref|XP_001225743.1|/2.42129e-44/hypothetical protein CHGG_08087 [Chaetomium globosum CBS 148.51]
010113933A05280	663	1	7	0.692166	4.92376	2.83057	Up	0.0374168	0.0605454	-	-	-	gi|116203969|ref|XP_001227795.1|/3.72345e-118/hypothetical protein CHGG_09868 [Chaetomium globosum CBS 148.51]
010113933A06780	2922	86	595	13.5065	94.9618	2.81369	Up	0	0	-	-	-	gi|116201347|ref|XP_001226485.1|/0/hypothetical protein CHGG_08558 [Chaetomium globosum CBS 148.51]
010113933A00549	1668	36	248	9.90445	69.3374	2.80748	Up	2.95e-13	1.42e-12	-	-	-	gi|116204921|ref|XP_001228271.1|/0/hypothetical protein CHGG_10344 [Chaetomium globosum CBS 148.51]
010113933A09594	1974	20	137	4.64951	32.3657	2.79932	Up	3.73e-09	1.29e-08	-	-	GO:0006810//transport	gi|116181252|ref|XP_001220475.1|/0/hypothetical protein CHGG_01254 [Chaetomium globosum CBS 148.51]
010113933A00124	1869	21	143	5.15625	35.6811	2.79077	Up	1.99e-09	6.94e-09	GO:0044424//intracellular part	GO:0004812//aminoacyl-tRNA ligase activity;GO:0032559	GO:0006418//tRNA aminoacylation for protein translation	gi|116201059|ref|XP_001226341.1|/0/hypothetical protein CHGG_08414 [Chaetomium globosum CBS 148.51]
010113933A04877	330	13	88	18.0781	124.36	2.78221	Up	2.89e-07	8.66e-07	-	-	-	gi|116207274|ref|XP_001229446.1|/1.54904e-63/conserved hypothetical protein [Chaetomium globosum CBS 148.51]
010113933A08650	651	7	47	4.93448	33.6689	2.77045	Up	9.82e-06	2.55e-05	-	-	-	gi|116194011|ref|XP_001222818.1|/1.05834e-109/hypothetical protein CHGG_06723 [Chaetomium globosum CBS 148.51]
010113933A06871	1633	273	1829	76.7186	522.323	2.7673	Up	1.45e-13	7.31e-13	-	-	-	gi|116199887|ref|XP_001225755.1|/0/hypothetical protein CHGG_08099 [Chaetomium globosum CBS 148.51]
010113933A04194	444	113	756	116.794	794.055	2.76528	Up	2.3e-13	1.12e-12	-	-	-	gi|116198667|ref|XP_001225145.1|/1.02924e-68/hypothetical protein CHGG_07489 [Chaetomium globosum CBS 148.51]
010113933A02433	1533	62	410	18.5598	124.725	2.7485	Up	0	0	GO:0031224//intrinsic to membrane	-	GO:0006810//transport	gi|116182040|ref|XP_001220869.1|/0/hypothetical protein CHGG_01648 [Chaetomium globosum CBS 148.51]
010113933A05991	1869	676	4449	165.982	1110.11	2.7416	Up	1.72e-12	7.53e-12	-	-	GO:0006810//transport	gi|116204637|ref|XP_001228129.1|/0/hypothetical protein CHGG_10202 [Chaetomium globosum CBS 148.51]
010113933A08784	1515	72	469	21.8094	144.368	2.72673	Up	0	0	GO:0043231//intracellular membrane-bounded organelle	GO:0046914//transition metal ion binding;GO:0001071//nucleic acid binding transcription factor activity	GO:0006351//transcription, DNA-dependent	gi|116192653|ref|XP_001222139.1|/0/hypothetical protein CHGG_06044 [Chaetomium globosum CBS 148.51]
010113933A06502	3753	672	4371	82.1703	543.143	2.72464	Up	7.52e-13	3.43e-12	-	-	-	gi|116208760|ref|XP_001230189.1|/0/hypothetical protein CHGG_03673 [Chaetomium globosum CBS 148.51]
010113933A00114	735	1271	8189	793.565	5195.84	2.71094	Up	4.65e-12	1.95e-11	-	GO:0003824//catalytic activity	GO:0008152//metabolic process	gi|116201063|ref|XP_001226343.1|/2.11742e-99/hypothetical protein CHGG_08416 [Chaetomium globosum CBS 148.51]
010113933A01369	930	18	115	8.88206	57.6669	2.69878	Up	1.31e-08	4.35e-08	-	GO:0003824//catalytic activity	-	gi|116196366|ref|XP_001223995.1|/1.05099e-171/hypothetical protein CHGG_04781 [Chaetomium globosum CBS 148.51]
010113933A02363	94	8	51	39.0559	253.02	2.69564	Up	5.59e-06	1.48e-05	-	-	-	-
010113933A03787	2340	155	988	30.3976	196.903	2.69546	Up	3.1e-13	1.48e-12	-	-	-	gi|116208368|ref|XP_001229993.1|/0/hypothetical protein CHGG_03477 [Chaetomium globosum CBS 148.51]
010113933A01466	1572	72	454	21.0186	134.684	2.67984	Up	0	0	-	-	-	gi|116199713|ref|XP_001225668.1|/2.90505e-95/predicted protein [Chaetomium globosum CBS 148.51]
010113933A02058	417	170	1071	187.084	1197.75	2.67857	Up	3.1e-13	1.49e-12	-	-	-	gi|116180700|ref|XP_001220199.1|/1.72579e-38/predicted protein [Chaetomium globosum CBS 148.51]
010113933A06493	888	27	169	13.9532	88.7536	2.66921	Up	4.49e-11	1.75e-10	-	-	-	gi|116203373|ref|XP_001227498.1|/6.88109e-133/hypothetical protein CHGG_09571 [Chaetomium globosum CBS 148.51]
010113933A02949	750	43	269	26.3106	167.264	2.66841	Up	1.1e-13	5.6e-13	-	-	-	gi|116204049|ref|XP_001227835.1|/1.20238e-113/hypothetical protein CHGG_09908 [Chaetomium globosum CBS 148.51]
010113933A08863	786	80	500	46.708	296.66	2.66707	Up	0	0	-	GO:0005488//binding;GO:0003824//catalytic activity	GO:0006351//transcription, DNA-dependent	gi|116182534|ref|XP_001221116.1|/2.90569e-97/hypothetical protein CHGG_01895 [Chaetomium globosum CBS 148.51]
010113933A09713	2754	1091	6766	181.796	1145.72	2.65587	Up	3.68e-12	1.56e-11	-	GO:0003824//catalytic activity	-	gi|116214435|ref|XP_001230234.1|/0/hypothetical protein CHGG_11058 [Chaetomium globosum CBS 148.51]
010113933A07352	1257	5	31	1.8254	11.5011	2.65548	Up	3.47e-05	8.56e-05	-	GO:0050662//coenzyme binding;GO:0003824//catalytic activity	GO:0008152//metabolic process	gi|116200574|ref|XP_001226099.1|/0/hypothetical protein CHGG_10832 [Chaetomium globosum CBS 148.51]
010113933A01421	4194	52	322	5.68983	35.8047	2.65369	Up	4.71e-14	2.52e-13	-	-	-	gi|116201001|ref|XP_001226312.1|/0/hypothetical protein CHGG_08385 [Chaetomium globosum CBS 148.51]
010113933A03495	3177	764	4642	110.357	681.397	2.62632	Up	0	0	GO:0043231//intracellular membrane-bounded organelle	GO:0003676//nucleic acid binding;GO:0042623//ATPase activity, coupled;GO:0016301//kinase activity;GO:0032559	GO:0006772//thiamine metabolic process;GO:0000956//nuclear-transcribed mRNA catabolic process;GO:0042254//ribosome biogenesis	gi|118575171|sp|Q2H720.1|DBP2_CHAGB/0/RecName: Full=ATP-dependent RNA helicase DBP2
010113933A05116	471	705	4261	686.898	4218.93	2.61871	Up	0	0	-	GO:0015036//disulfide oxidoreductase activity	GO:0018904;GO:0019725//cellular homeostasis	gi|116191475|ref|XP_001221550.1|/2.97951e-67/hypothetical protein CHGG_05455 [Chaetomium globosum CBS 148.51]
010113933A01710	1383	11	66	3.65001	22.2553	2.60818	Up	9.65e-07	2.75e-06	-	GO:0004180//carboxypeptidase activity	GO:0019538//protein metabolic process	gi|116196804|ref|XP_001224214.1|/0/hypothetical protein CHGG_05000 [Chaetomium globosum CBS 148.51]
010113933A05732	1557	89	534	26.2316	159.943	2.60818	Up	0	0	-	-	-	gi|116193011|ref|XP_001222318.1|/0/hypothetical protein CHGG_06223 [Chaetomium globosum CBS 148.51]
010113933A00191	1326	1	6	0.346083	2.11018	2.60818	Up	0.0674174	0.102927	-	-	GO:0006810//transport	gi|116198975|ref|XP_001225299.1|/0/hypothetical protein CHGG_07643 [Chaetomium globosum CBS 148.51]
010113933A07117	3258	1	6	0.140855	0.85884	2.60818	Up	0.0674174	0.102911	GO:0043232	GO:0003676//nucleic acid binding;GO:0032559	GO:0044260	gi|116199071|ref|XP_001225347.1|/0/hypothetical protein CHGG_07691 [Chaetomium globosum CBS 148.51]
010113933A07610	1392	2	12	0.659348	4.02026	2.60818	Up	0.00685846	0.0125883	-	-	-	gi|116201825|ref|XP_001226724.1|/0/hypothetical protein CHGG_08797 [Chaetomium globosum CBS 148.51]
010113933A09267	290	1	6	1.58244	9.64862	2.60818	Up	0.0674174	0.102944	-	-	-	-
010113933A06001	933	2	12	0.983722	5.99807	2.60818	Up	0.00685846	0.0125907	-	-	-	gi|116201279|ref|XP_001226451.1|/3.81944e-113/hypothetical protein CHGG_08524 [Chaetomium globosum CBS 148.51]
010113933A03674	639	1	6	0.718163	4.37887	2.60818	Up	0.0674174	0.102894	-	-	-	gi|116201753|ref|XP_001226688.1|/2.00133e-73/hypothetical protein CHGG_08761 [Chaetomium globosum CBS 148.51]
010113933A00861	537	12	72	10.2549	62.5274	2.60818	Up	5.29e-07	1.55e-06	-	-	-	gi|116204297|ref|XP_001227959.1|/2.19357e-63/predicted protein [Chaetomium globosum CBS 148.51]
010113933A06579	1866	5	30	1.22965	7.49759	2.60818	Up	3.92e-05	9.63e-05	-	-	-	gi|116195042|ref|XP_001223333.1|/0/predicted protein [Chaetomium globosum CBS 148.51]
010113933A06284	1842	285	1692	71.0034	428.374	2.59291	Up	5.57e-13	2.59e-12	-	GO:0046914//transition metal ion binding	-	gi|116206554|ref|XP_001229086.1|/0/hypothetical protein CHGG_02570 [Chaetomium globosum CBS 148.51]
010113933A05016	708	914	5424	592.43	3572.72	2.5923	Up	0	0	-	-	-	gi|116193941|ref|XP_001222783.1|/1.5664e-120/hypothetical protein CHGG_06688 [Chaetomium globosum CBS 148.51]
010113933A10785	987	70	413	32.5465	195.139	2.58393	Up	0	0	-	-	-	gi|116207412|ref|XP_001229515.1|/0/hypothetical protein CHGG_02999 [Chaetomium globosum CBS 148.51]
010113933A00783	735	8	47	4.9949	29.821	2.5778	Up	5.62e-06	1.49e-05	-	GO:0003824//catalytic activity	GO:0009108//coenzyme biosynthetic process;GO:0006541//glutamine metabolic process	gi|116195050|ref|XP_001223337.1|/1.19124e-126/hypothetical protein CHGG_04123 [Chaetomium globosum CBS 148.51]
010113933A07755	1083	480	2794	203.393	1203.12	2.56444	Up	9.93e-13	4.46e-12	-	GO:0003824//catalytic activity	GO:0008152//metabolic process	gi|116201715|ref|XP_001226669.1|/0/conserved hypothetical protein [Chaetomium globosum CBS 148.51]
010113933A10345	402	16	93	18.2649	107.887	2.56237	Up	4.56e-08	1.46e-07	-	GO:0000166//nucleotide binding;GO:0003824//catalytic activity	-	gi|116198513|ref|XP_001225068.1|/9.27677e-56/hypothetical protein CHGG_07412 [Chaetomium globosum CBS 148.51]
010113933A07714	336	17	98	23.2185	136.019	2.55046	Up	2.45e-08	8.01e-08	-	-	-	-
010113933A05856	638	42	242	30.2101	176.891	2.54976	Up	1.04e-13	5.32e-13	-	-	-	gi|116191837|ref|XP_001221731.1|/9.09365e-111/hypothetical protein CHGG_05636 [Chaetomium globosum CBS 148.51]
010113933A01358	1083	759	4371	321.616	1882.19	2.54901	Up	1.59e-12	6.96e-12	-	GO:0003824//catalytic activity	-	gi|116202819|ref|XP_001227221.1|/0/hypothetical protein CHGG_09294 [Chaetomium globosum CBS 148.51]
010113933A02789	3216	324	1862	46.2331	270.007	2.546	Up	0	0	-	GO:0016639//oxidoreductase activity, acting on the CH-NH2 group of donors, NAD or NADP as acceptor	GO:0006103//2-oxoglutarate metabolic process	gi|340959683|gb|EGS20864.1|/0/NAD-specific glutamate dehydrogenase-like protein [Chaetomium thermophilum var. thermophilum DSM 1495]
010113933A03922	693	27	155	17.8795	104.306	2.54445	Up	4.49e-11	1.75e-10	-	-	-	gi|116203905|ref|XP_001227763.1|/2.83549e-111/hypothetical protein CHGG_09836 [Chaetomium globosum CBS 148.51]
010113933A01088	2778	1525	8708	251.919	1461.83	2.53675	Up	8.07e-12	3.3e-11	GO:0043231//intracellular membrane-bounded organelle	GO:0016462//pyrophosphatase activity;GO:0032559	GO:0050896//response to stimulus;GO:0043170	gi|116208096|ref|XP_001229857.1|/0/heat shock protein HSP98 [Chaetomium globosum CBS 148.51]
010113933A01475	2484	2024	11557	373.924	2169.73	2.5367	Up	3.55e-12	1.5e-11	-	-	-	gi|340960081|gb|EGS21262.1|/0/putative nonsense-mediated mRNA decay protein [Chaetomium thermophilum var. thermophilum DSM 1495]
010113933A05341	915	237	1353	118.864	689.586	2.53642	Up	2.52e-13	1.23e-12	-	GO:0016491//oxidoreductase activity	GO:0008152//metabolic process	gi|340513858|gb|EGR44136.1|/3.15988e-80/predicted protein [Trichoderma reesei QM6a]
010113933A09724	780	142	799	83.5445	477.71	2.51552	Up	2.56e-13	1.24e-12	-	GO:0003824//catalytic activity	-	gi|116198311|ref|XP_001224967.1|/4.86394e-113/hypothetical protein CHGG_07311 [Chaetomium globosum CBS 148.51]
010113933A06379	1368	376	2109	126.132	718.956	2.51097	Up	3.97e-13	1.88e-12	-	GO:0046914//transition metal ion binding	-	gi|116204585|ref|XP_001228103.1|/0/hypothetical protein CHGG_10176 [Chaetomium globosum CBS 148.51]
010113933A00489	1242	33	185	12.1932	69.4644	2.5102	Up	1.25e-12	5.52e-12	-	GO:0043169//cation binding;GO:0016702//oxidoreductase activity, acting on single donors with incorporation of molecular oxygen, incorporation of two atoms of oxygen	GO:0006558//L-phenylalanine metabolic process;GO:0006570//tyrosine metabolic process	gi|116199507|ref|XP_001225565.1|/0/hypothetical protein CHGG_07909 [Chaetomium globosum CBS 148.51]
010113933A09804	1260	5	28	1.82106	10.3633	2.50864	Up	6.04e-05	0.000145427	-	GO:0016301//kinase activity;GO:0016787//hydrolase activity;GO:0032559	GO:0006464//protein modification process	gi|116202793|ref|XP_001227208.1|/0/hypothetical protein CHGG_09281 [Chaetomium globosum CBS 148.51]
010113933A00125	645	10	56	7.11483	40.4893	2.50864	Up	1.75e-06	4.87e-06	GO:0044424//intracellular part	GO:0004812//aminoacyl-tRNA ligase activity;GO:0032559	GO:0006418//tRNA aminoacylation for protein translation	gi|116201059|ref|XP_001226341.1|/6.00523e-110/hypothetical protein CHGG_08414 [Chaetomium globosum CBS 148.51]
010113933A04820	201	7	39	15.9818	90.4858	2.50126	Up	1.06e-05	2.75e-05	-	-	-	gi|116202187|ref|XP_001226905.1|/9.39489e-32/hypothetical protein CHGG_08978 [Chaetomium globosum CBS 148.51]
010113933A01173	1446	27	150	8.56879	48.3766	2.49714	Up	4.49e-11	1.75e-10	-	-	-	gi|116207674|ref|XP_001229646.1|/0/predicted protein [Chaetomium globosum CBS 148.51]
010113933A02502	831	138	766	76.2083	429.873	2.49589	Up	1.48e-13	7.39e-13	GO:0016020//membrane;GO:0044424//intracellular part	GO:0016413//O-acetyltransferase activity	-	gi|116192871|ref|XP_001222248.1|/1.12163e-158/hypothetical protein CHGG_06153 [Chaetomium globosum CBS 148.51]
010113933A10529	714	253	1402	162.61	915.718	2.49349	Up	3.39e-13	1.61e-12	-	GO:0016879//ligase activity, forming carbon-nitrogen bonds	GO:0006464//protein modification process	gi|116199129|ref|XP_001225376.1|/1.68509e-114/hypothetical protein CHGG_07720 [Chaetomium globosum CBS 148.51]
010113933A00248	690	2	11	1.33016	7.43457	2.48265	Up	0.0120222	0.0212098	-	-	-	gi|116201889|ref|XP_001226756.1|/1.28218e-55/hypothetical protein CHGG_08829 [Chaetomium globosum CBS 148.51]
010113933A08041	1104	2	11	0.831352	4.6466	2.48265	Up	0.0120222	0.0212059	-	-	-	gi|116196978|ref|XP_001224301.1|/0/hypothetical protein CHGG_05087 [Chaetomium globosum CBS 148.51]
010113933A09597	761	11	60	6.63334	36.7687	2.47067	Up	9.66e-07	2.76e-06	-	-	-	gi|116207290|ref|XP_001229454.1|/1.99111e-63/predicted protein [Chaetomium globosum CBS 148.51]
010113933A01271	1536	20	109	5.97534	33.0939	2.46947	Up	3.73e-09	1.29e-08	-	GO:0046872//metal ion binding;GO:0003824//catalytic activity	-	gi|310797944|gb|EFQ32837.1|/1.24557e-147/cytochrome P450 [Glomerella graminicola M1.001]
010113933A02220	1197	137	744	52.5231	289.862	2.46434	Up	2.37e-13	1.16e-12	-	-	-	gi|116192963|ref|XP_001222294.1|/7.48387e-150/hypothetical protein CHGG_06199 [Chaetomium globosum CBS 148.51]
010113933A06864	1875	221	1200	54.0898	298.464	2.46413	Up	2.4e-14	1.32e-13	-	GO:0003824//catalytic activity;GO:0005488//binding	GO:0008152//metabolic process	gi|116200392|ref|XP_001226008.1|/4.17543e-180/hypothetical protein CHGG_10741 [Chaetomium globosum CBS 148.51]
010113933A02890	2235	7	38	1.43729	7.92899	2.46379	Up	1.12e-05	2.9e-05	-	-	-	gi|116201371|ref|XP_001226497.1|/0/predicted protein [Chaetomium globosum CBS 148.51]
010113933A02743	609	2194	11877	1653.27	9094.97	2.45975	Up	0	0	-	-	GO:0050896//response to stimulus	gi|116206864|ref|XP_001229241.1|/2.20512e-103/hypothetical protein CHGG_02725 [Chaetomium globosum CBS 148.51]
010113933A01439	2109	2983	16115	649.084	3563.41	2.45678	Up	0	0	GO:0044424//intracellular part	GO:0005515//protein binding;GO:0032559	GO:0044267//cellular protein metabolic process;GO:0050896//response to stimulus	gi|6016265|sp|O43109.1|HSP90_PODAN/0/RecName: Full=Heat shock protein 90 homolog; AltName: Full=Suppressor of vegetative incompatibility MOD-E
010113933A01837	1656	1231	6613	341.131	1862.3	2.44869	Up	2.74e-12	1.18e-11	GO:0044464//cell part	GO:0046914//transition metal ion binding	-	gi|116202651|ref|XP_001227137.1|/0/hypothetical protein CHGG_09210 [Chaetomium globosum CBS 148.51]
010113933A00352	939	122	654	59.6236	324.806	2.44562	Up	1.98e-14	1.09e-13	-	-	-	gi|116182984|ref|XP_001221341.1|/2.56261e-109/hypothetical protein CHGG_02120 [Chaetomium globosum CBS 148.51]
010113933A06787	271	3	16	5.08014	27.5336	2.43825	Up	0.00236984	0.00464345	-	-	-	gi|116208046|ref|XP_001229832.1|/2.57624e-21/predicted protein [Chaetomium globosum CBS 148.51]
010113933A07845	1542	127	676	37.7958	204.444	2.43541	Up	6.66e-14	3.52e-13	-	-	-	gi|116182824|ref|XP_001221261.1|/0/hypothetical protein CHGG_02040 [Chaetomium globosum CBS 148.51]
010113933A01034	741	101	535	62.55	336.703	2.4284	Up	0	0	-	GO:0051540	GO:0031163	gi|341038415|gb|EGS23407.1|/2.65397e-65/putative iron sulfur assembly protein [Chaetomium thermophilum var. thermophilum DSM 1495]
010113933A05573	1755	28	148	7.32158	39.3275	2.42531	Up	2.4e-11	9.53e-11	-	GO:0003676//nucleic acid binding;GO:0034061	GO:0006810//transport;GO:0006260//DNA replication	gi|116200341|ref|XP_001225982.1|/0/hypothetical protein CHGG_08326 [Chaetomium globosum CBS 148.51]
010113933A05020	624	33	174	24.2691	130.04	2.42176	Up	1.25e-12	5.53e-12	-	-	-	gi|116193951|ref|XP_001222788.1|/6.90194e-108/hypothetical protein CHGG_06693 [Chaetomium globosum CBS 148.51]
010113933A03158	361	72	379	91.527	489.603	2.41934	Up	0	0	-	GO:0003824//catalytic activity;GO:0000166//nucleotide binding	-	gi|116180808|ref|XP_001220253.1|/1.41373e-55/hypothetical protein CHGG_01032 [Chaetomium globosum CBS 148.51]
010113933A04862	264	1021	5362	1774.79	9471.85	2.416	Up	0	0	-	GO:0003824//catalytic activity	-	gi|116203277|ref|XP_001227450.1|/5.94626e-23/hypothetical protein CHGG_09523 [Chaetomium globosum CBS 148.51]
010113933A05932	477	8	42	7.69654	41.0623	2.41553	Up	6.1e-06	1.62e-05	-	-	-	gi|116200201|ref|XP_001225912.1|/4.03612e-91/predicted protein [Chaetomium globosum CBS 148.51]
010113933A07655	828	291	1517	161.282	854.412	2.40534	Up	1.33e-13	6.69e-13	-	-	-	gi|340905503|gb|EGS17871.1|/8.73353e-79/glutathione S-transferase-like protein [Chaetomium thermophilum var. thermophilum DSM 1495]
010113933A07066	372	5	26	6.1681	32.5944	2.40173	Up	0.00012309	0.00028534	-	-	-	gi|342874030|gb|EGU76106.1|/4.98762e-17/hypothetical protein FOXB_13403 [Fusarium oxysporum Fo5176]
010113933A05202	330	5	26	6.95313	36.7427	2.40173	Up	0.00012309	0.00028541	-	GO:0016491//oxidoreductase activity	GO:0008152//metabolic process	gi|116198977|ref|XP_001225300.1|/6.75047e-51/hypothetical protein CHGG_07644 [Chaetomium globosum CBS 148.51]
010113933A09439	1713	50	260	13.3948	70.7828	2.40173	Up	2.86e-14	1.57e-13	-	GO:0003824//catalytic activity	GO:0009127//purine nucleoside monophosphate biosynthetic process	gi|116179858|ref|XP_001219778.1|/0/hypothetical protein CHGG_00557 [Chaetomium globosum CBS 148.51]
010113933A05725	1248	260	1335	95.6055	498.86	2.38347	Up	3.89e-13	1.84e-12	-	GO:0016634	GO:0006778//porphyrin-containing compound metabolic process	gi|116199677|ref|XP_001225650.1|/0/conserved hypothetical protein [Chaetomium globosum CBS 148.51]
010113933A09157	573	16	82	12.8141	66.7377	2.38077	Up	4.56e-08	1.46e-07	-	GO:0016765//transferase activity, transferring alkyl or aryl (other than methyl) groups	GO:0018130	gi|116197557|ref|XP_001224590.1|/7.62182e-92/hypothetical protein CHGG_06934 [Chaetomium globosum CBS 148.51]
010113933A05390	363	16	82	20.2273	105.346	2.38077	Up	4.56e-08	1.46e-07	-	-	-	gi|116205846|ref|XP_001228732.1|/3.2518e-29/hypothetical protein CHGG_02216 [Chaetomium globosum CBS 148.51]
010113933A03013	1464	24	123	7.52305	39.181	2.38077	Up	2.98e-10	1.1e-09	-	-	-	gi|116180442|ref|XP_001220070.1|/0/hypothetical protein CHGG_00849 [Chaetomium globosum CBS 148.51]
010113933A08619	2061	1363	6977	303.488	1578.71	2.37903	Up	5.46e-12	2.27e-11	GO:0044464//cell part	GO:0046914//transition metal ion binding	-	gi|116204843|ref|XP_001228232.1|/0/hypothetical protein CHGG_10305 [Chaetomium globosum CBS 148.51]
010113933A00005	302	178	898	270.481	1386.7	2.35805	Up	5.6e-14	2.98e-13	-	-	-	gi|116214447|ref|XP_001230240.1|/5.0149e-30/hypothetical protein CHGG_11064 [Chaetomium globosum CBS 148.51]
010113933A06527	3201	1373	6919	196.838	1008.02	2.35645	Up	4.69e-12	1.97e-11	-	GO:0016491//oxidoreductase activity	GO:0008152//metabolic process	gi|116202741|ref|XP_001227182.1|/0/hypothetical protein CHGG_09255 [Chaetomium globosum CBS 148.51]
010113933A03083	1551	73	366	21.5991	110.048	2.34909	Up	0	0	-	-	GO:0006810//transport	gi|116191461|ref|XP_001221543.1|/0/hypothetical protein CHGG_05448 [Chaetomium globosum CBS 148.51]
010113933A08667	1122	151	756	61.7601	314.225	2.34705	Up	0	0	-	GO:0016491//oxidoreductase activity;GO:0050662//coenzyme binding	GO:0044281//small molecule metabolic process	gi|116195700|ref|XP_001223662.1|/0/hypothetical protein CHGG_04448 [Chaetomium globosum CBS 148.51]
010113933A03248	336	1	5	1.36579	6.93973	2.34514	Up	0.120344	0.173853	-	-	-	gi|116180062|ref|XP_001219880.1|/1.97079e-21/hypothetical protein CHGG_00659 [Chaetomium globosum CBS 148.51]
010113933A07512	330	1	5	1.39063	7.06591	2.34514	Up	0.120344	0.173959	-	-	-	gi|116182888|ref|XP_001221293.1|/9.44137e-45/predicted protein [Chaetomium globosum CBS 148.51]
010113933A09965	257	1	5	1.78563	9.07296	2.34514	Up	0.120344	0.173826	-	-	-	-
010113933A00221	987	1	5	0.464951	2.36246	2.34514	Up	0.120344	0.173906	-	-	-	gi|116200965|ref|XP_001226294.1|/1.3958e-100/predicted protein [Chaetomium globosum CBS 148.51]
010113933A00363	334	1	5	1.37397	6.98129	2.34514	Up	0.120344	0.173879	-	GO:0003824//catalytic activity;GO:0046914//transition metal ion binding	GO:0008152//metabolic process	gi|116203811|ref|XP_001227716.1|/4.08157e-48/hypothetical protein CHGG_09789 [Chaetomium globosum CBS 148.51]
010113933A07142	456	5	25	5.03187	25.5674	2.34514	Up	0.000190382	0.000433157	-	-	-	gi|116200131|ref|XP_001225877.1|/5.36764e-31/predicted protein [Chaetomium globosum CBS 148.51]
010113933A06895	194	2	10	4.73099	24.0387	2.34514	Up	0.020946	0.0355477	GO:0031224//intrinsic to membrane	GO:0046914//transition metal ion binding;GO:0003824//catalytic activity;GO:0050662//coenzyme binding	-	gi|116179088|ref|XP_001219393.1|/2.75785e-31/hypothetical protein CHGG_00172 [Chaetomium globosum CBS 148.51]
010113933A03305	774	1	5	0.592902	3.0126	2.34514	Up	0.120344	0.1738	-	GO:0003824//catalytic activity	-	gi|116181084|ref|XP_001220391.1|/5.82019e-135/hypothetical protein CHGG_01170 [Chaetomium globosum CBS 148.51]
010113933A01325	1062	1	5	0.432115	2.19562	2.34514	Up	0.120344	0.173773	-	-	-	gi|116182704|ref|XP_001221201.1|/7.54093e-172/predicted protein [Chaetomium globosum CBS 148.51]
010113933A07645	900	1	5	0.509896	2.59083	2.34514	Up	0.120344	0.173986	-	-	-	-
010113933A03786	546	1	5	0.840488	4.2706	2.34514	Up	0.120344	0.173932	-	-	-	gi|116208366|ref|XP_001229992.1|/3.93006e-100/hypothetical protein CHGG_03476 [Chaetomium globosum CBS 148.51]
010113933A05347	727	1	5	0.631233	3.20736	2.34514	Up	0.120344	0.17372	-	-	-	gi|116194910|ref|XP_001223267.1|/3.13202e-47/hypothetical protein CHGG_04053 [Chaetomium globosum CBS 148.51]
010113933A00282	1116	1	5	0.411206	2.08938	2.34514	Up	0.120344	0.173747	-	-	-	gi|116179228|ref|XP_001219463.1|/1.02482e-150/predicted protein [Chaetomium globosum CBS 148.51]
010113933A10301	1053	3	15	1.30743	6.64316	2.34514	Up	0.00404688	0.00766581	GO:0044421//extracellular region part	GO:0001871;GO:0043167//ion binding;GO:0015925	GO:0044247//cellular polysaccharide catabolic process	gi|116192277|ref|XP_001221951.1|/2.55812e-172/hypothetical protein CHGG_05856 [Chaetomium globosum CBS 148.51]
010113933A04494	621	60	299	44.3388	224.539	2.34032	Up	0	0	-	GO:0004197//cysteine-type endopeptidase activity	-	gi|116208706|ref|XP_001230162.1|/8.75604e-55/hypothetical protein CHGG_03646 [Chaetomium globosum CBS 148.51]
010113933A05279	534	1488	7407	1278.75	6468.64	2.33873	Up	2.41e-12	1.04e-11	-	-	-	gi|116203971|ref|XP_001227796.1|/1.48191e-96/hypothetical protein CHGG_09869 [Chaetomium globosum CBS 148.51]
010113933A05963	1504	26	129	7.93322	39.9994	2.334	Up	8.42e-11	3.23e-10	-	GO:0005506//iron ion binding;GO:0016701//oxidoreductase activity, acting on single donors with incorporation of molecular oxygen	GO:0044237//cellular metabolic process	gi|116194560|ref|XP_001223092.1|/0/hypothetical protein CHGG_03878 [Chaetomium globosum CBS 148.51]
010113933A10418	2157	48	238	10.2121	51.4563	2.33307	Up	9.59e-14	4.93e-13	-	GO:0004672//protein kinase activity;GO:0032559	GO:0006464//protein modification process	gi|116204881|ref|XP_001228251.1|/0/hypothetical protein CHGG_10324 [Chaetomium globosum CBS 148.51]
010113933A10036	1179	154	759	59.942	300.22	2.32438	Up	1.51e-13	7.54e-13	-	-	-	gi|16944517|emb|CAB92041.2|/2.82024e-162/related to TRANSCRIPTIONAL REPRESSOR RCO-1 [Neurospora crassa]
010113933A07241	806	24	118	13.6647	68.2746	2.32089	Up	2.98e-10	1.1e-09	-	GO:0046914//transition metal ion binding;GO:0042623//ATPase activity, coupled;GO:0032559	GO:0006259//DNA metabolic process	gi|116192687|ref|XP_001222156.1|/6.44443e-140/hypothetical protein CHGG_06061 [Chaetomium globosum CBS 148.51]
010113933A04175	1422	10	49	3.22719	16.0697	2.316	Up	1.86e-06	5.18e-06	-	-	-	gi|116195472|ref|XP_001223548.1|/0/hypothetical protein CHGG_04334 [Chaetomium globosum CBS 148.51]
010113933A08350	4317	760	3721	80.7896	401.966	2.31483	Up	2.18e-12	9.44e-12	GO:0031224//intrinsic to membrane	GO:0046873//metal ion transmembrane transporter activity;GO:0019829//cation-transporting ATPase activity;GO:0032559	GO:0009206;GO:0006816//calcium ion transport	gi|116202211|ref|XP_001226917.1|/0/hypothetical protein CHGG_08990 [Chaetomium globosum CBS 148.51]
010113933A08497	1068	866	4185	372.109	1827.41	2.296	Up	5.85e-13	2.71e-12	GO:0044429//mitochondrial part	GO:0005506//iron ion binding;GO:0004601//peroxidase activity	GO:0006950//response to stress;GO:0008152//metabolic process	gi|116181878|ref|XP_001220788.1|/1.52905e-180/hypothetical protein CHGG_01567 [Chaetomium globosum CBS 148.51]
010113933A02712	492	35	169	32.6458	160.189	2.29481	Up	4.48e-13	2.1e-12	-	-	-	gi|116203689|ref|XP_001227655.1|/9.74236e-83/predicted protein [Chaetomium globosum CBS 148.51]
010113933A10471	1485	111	535	34.3021	168.012	2.29219	Up	0	0	-	-	-	gi|340966600|gb|EGS22107.1|/9.85077e-134/hypothetical protein CTHT_0016230 [Chaetomium thermophilum var. thermophilum DSM 1495]
010113933A04990	879	517	2483	269.914	1317.35	2.28706	Up	1.02e-14	5.76e-14	-	-	-	gi|116181070|ref|XP_001220384.1|/1.40042e-154/hypothetical protein CHGG_01163 [Chaetomium globosum CBS 148.51]
010113933A03318	840	247	1179	134.94	654.556	2.27819	Up	0	0	-	-	-	gi|116180846|ref|XP_001220272.1|/3.64828e-149/hypothetical protein CHGG_01051 [Chaetomium globosum CBS 148.51]
010113933A05821	1968	1014	4840	236.449	1146.92	2.27816	Up	1.87e-12	8.16e-12	GO:0044464//cell part	GO:0032561//guanyl ribonucleotide binding	-	gi|116197999|ref|XP_001224811.1|/0/hypothetical protein CHGG_07155 [Chaetomium globosum CBS 148.51]
010113933A08200	1491	260	1228	80.0239	384.09	2.26294	Up	3.89e-13	1.84e-12	-	-	GO:0006810//transport	gi|116191755|ref|XP_001221690.1|/0/hypothetical protein CHGG_05595 [Chaetomium globosum CBS 148.51]
010113933A06740	924	182	849	90.3906	428.497	2.24504	Up	0	0	-	GO:0003824//catalytic activity	GO:0008152//metabolic process	gi|116195434|ref|XP_001223529.1|/2.76185e-140/hypothetical protein CHGG_04315 [Chaetomium globosum CBS 148.51]
010113933A04793	3633	362	1669	45.7264	214.241	2.22814	Up	1.03e-12	4.62e-12	GO:0015630//microtubule cytoskeleton	GO:0003774//motor activity;GO:0032559	GO:0007017//microtubule-based process;GO:0019725//cellular homeostasis	gi|116206508|ref|XP_001229063.1|/0/hypothetical protein CHGG_02547 [Chaetomium globosum CBS 148.51]
010113933A00704	1554	189	868	55.8129	260.484	2.22252	Up	2.48e-13	1.21e-12	-	GO:0016881//acid-amino acid ligase activity;GO:0032559	GO:0006749//glutathione metabolic process	gi|336469433|gb|EGO57595.1|/0/hypothetical protein NEUTE1DRAFT_81283 [Neurospora tetrasperma FGSC 2508]
010113933A09499	321	144	661	205.865	960.303	2.2218	Up	6.88e-14	3.63e-13	GO:0044425//membrane part;GO:0044429//mitochondrial part	GO:0005506//iron ion binding	GO:0051234//establishment of localization;GO:0006091//generation of precursor metabolites and energy	gi|116199471|ref|XP_001225547.1|/1.51553e-58/cytochrome c [Chaetomium globosum CBS 148.51]
010113933A08242	1008	19	86	8.65002	39.7878	2.20155	Up	7.01e-09	2.37e-08	-	GO:0003824//catalytic activity	GO:0008152//metabolic process	gi|342874587|gb|EGU76583.1|/3.35801e-150/hypothetical protein FOXB_12882 [Fusarium oxysporum Fo5176]
010113933A07712	909	40	181	20.1939	92.8596	2.20113	Up	1.12e-13	5.71e-13	-	-	-	gi|116199881|ref|XP_001225752.1|/7.3543e-154/hypothetical protein CHGG_08096 [Chaetomium globosum CBS 148.51]
010113933A07917	987	379	1706	176.216	806.072	2.19356	Up	0	0	-	-	-	gi|116214447|ref|XP_001230240.1|/4.02366e-132/hypothetical protein CHGG_11064 [Chaetomium globosum CBS 148.51]
010113933A01368	597	8	36	6.1495	28.1216	2.19314	Up	1.77e-05	4.5e-05	-	-	-	gi|116196364|ref|XP_001223994.1|/3.86965e-73/predicted protein [Chaetomium globosum CBS 148.51]
010113933A01577	1037	2	9	0.885065	4.0474	2.19314	Up	0.0361706	0.0587803	-	-	-	gi|116195038|ref|XP_001223331.1|/1.50146e-76/predicted protein [Chaetomium globosum CBS 148.51]
010113933A09641	1779	8	36	2.06366	9.4371	2.19314	Up	1.77e-05	4.5e-05	-	GO:0048037//cofactor binding;GO:0016769//transferase activity, transferring nitrogenous groups	GO:0008152//metabolic process	gi|340924243|gb|EGS19146.1|/0/aromatic amino acid aminotransferase-like protein [Chaetomium thermophilum var. thermophilum DSM 1495]
010113933A03445	1743	50	225	13.1643	60.2001	2.19314	Up	2.86e-14	1.56e-13	-	-	-	gi|116197631|ref|XP_001224627.1|/0/hypothetical protein CHGG_06971 [Chaetomium globosum CBS 148.51]
010113933A02389	795	87	391	50.2199	229.362	2.19129	Up	0	0	-	GO:0003824//catalytic activity;GO:0000166//nucleotide binding	-	gi|116180808|ref|XP_001220253.1|/3.83935e-129/hypothetical protein CHGG_01032 [Chaetomium globosum CBS 148.51]
010113933A04420	1995	65	291	14.9518	68.024	2.18572	Up	0	0	-	GO:0050662//coenzyme binding;GO:0003824//catalytic activity	GO:0008152//metabolic process	gi|116197240|ref|XP_001224432.1|/0/hypothetical protein CHGG_05218 [Chaetomium globosum CBS 148.51]
010113933A01635	1092	559	2483	234.916	1060.39	2.17438	Up	2.5e-13	1.22e-12	-	GO:0003824//catalytic activity	GO:0008152//metabolic process	gi|116202623|ref|XP_001227123.1|/0/conserved hypothetical protein [Chaetomium globosum CBS 148.51]
010113933A03185	213	102	453	219.758	991.815	2.17416	Up	0	0	-	GO:0046914//transition metal ion binding	-	gi|116180192|ref|XP_001219945.1|/1.63486e-36/predicted protein [Chaetomium globosum CBS 148.51]
010113933A07518	3162	3275	14504	475.306	2139.13	2.1701	Up	0	0	-	GO:0017111//nucleoside-triphosphatase activity;GO:0008135//translation factor activity, nucleic acid binding;GO:0032559	GO:0006412//translation;GO:0009207	gi|116196752|ref|XP_001224188.1|/0/conserved hypothetical protein [Chaetomium globosum CBS 148.51]
010113933A06050	1818	53	233	13.3785	59.7687	2.15948	Up	3.93e-14	2.12e-13	-	GO:0003824//catalytic activity	GO:0008152//metabolic process	gi|116195776|ref|XP_001223700.1|/8.11036e-173/hypothetical protein CHGG_04486 [Chaetomium globosum CBS 148.51]
010113933A09118	1155	33	145	13.1116	58.5461	2.15873	Up	1.25e-12	5.52e-12	-	GO:0016701//oxidoreductase activity, acting on single donors with incorporation of molecular oxygen	GO:0008152//metabolic process	gi|116191607|ref|XP_001221616.1|/0/conserved hypothetical protein [Chaetomium globosum CBS 148.51]
010113933A05605	1173	573	2510	224.172	997.902	2.15429	Up	5.72e-13	2.66e-12	GO:0044424//intracellular part	GO:0004175//endopeptidase activity	GO:0019538//protein metabolic process;GO:0006810//transport	gi|116196426|ref|XP_001224025.1|/0/hypothetical protein CHGG_04811 [Chaetomium globosum CBS 148.51]
010113933A02544	825	77	337	42.8313	190.497	2.15303	Up	0	0	-	-	-	gi|116180550|ref|XP_001220124.1|/4.73949e-93/hypothetical protein CHGG_00903 [Chaetomium globosum CBS 148.51]
010113933A04620	543	8	35	6.76105	30.0594	2.1525	Up	2.58e-05	6.46e-05	-	-	-	gi|116195352|ref|XP_001223488.1|/8.20705e-106/predicted protein [Chaetomium globosum CBS 148.51]
010113933A09014	2991	3226	14091	494.962	2197.04	2.15017	Up	0	0	-	GO:0017111//nucleoside-triphosphatase activity;GO:0000166//nucleotide binding	-	gi|116202485|ref|XP_001227054.1|/0/hypothetical protein CHGG_09127 [Chaetomium globosum CBS 148.51]
010113933A04337	1575	11	48	3.20506	14.2126	2.14874	Up	1.52e-06	4.25e-06	-	GO:0042623//ATPase activity, coupled;GO:0032559	GO:0006259//DNA metabolic process	gi|116191391|ref|XP_001221508.1|/0/hypothetical protein CHGG_05413 [Chaetomium globosum CBS 148.51]
010113933A00066	1527	25	109	7.5132	33.2889	2.14754	Up	1.58e-10	5.97e-10	-	GO:0016787//hydrolase activity	-	gi|116197343|ref|XP_001224483.1|/0/hypothetical protein CHGG_06827 [Chaetomium globosum CBS 148.51]
010113933A06422	990	424	1845	196.542	869.107	2.1447	Up	0	0	GO:0043231//intracellular membrane-bounded organelle	-	GO:0006772//thiamine metabolic process;GO:0050896//response to stimulus	gi|116203667|ref|XP_001227644.1|/5.04385e-175/thiazole biosynthetic enzyme, mitochondrial precursor [Chaetomium globosum CBS 148.51]
010113933A06487	1389	6	26	1.98232	8.72937	2.13869	Up	0.000289304	0.000642913	GO:0031224//intrinsic to membrane	-	-	gi|116197517|ref|XP_001224570.1|/0/hypothetical protein CHGG_06914 [Chaetomium globosum CBS 148.51]
010113933A04001	3048	3	13	0.451679	1.98903	2.13869	Up	0.0116785	0.0206728	-	GO:0005488//binding	-	gi|116179304|ref|XP_001219501.1|/0/hypothetical protein CHGG_00280 [Chaetomium globosum CBS 148.51]
010113933A07671	723	138	597	87.5921	385.077	2.13628	Up	1.48e-13	7.4e-13	-	-	-	gi|340518251|gb|EGR48493.1|/9.9472e-62/predicted protein [Trichoderma reesei QM6a]
010113933A06447	489	862	3726	808.951	3553.42	2.13508	Up	0	0	-	GO:0003824//catalytic activity	GO:0008152//metabolic process	gi|116199461|ref|XP_001225542.1|/2.68546e-85/hypothetical protein CHGG_07886 [Chaetomium globosum CBS 148.51]
010113933A04739	301	13	56	19.8199	86.7628	2.13013	Up	3.6e-07	1.08e-06	-	GO:0016830//carbon-carbon lyase activity	GO:0008152//metabolic process	gi|116199245|ref|XP_001225434.1|/5.0149e-30/hypothetical protein CHGG_07778 [Chaetomium globosum CBS 148.51]
010113933A09115	1173	28	120	10.9543	47.7084	2.12275	Up	2.4e-11	9.53e-11	GO:0031224//intrinsic to membrane	GO:0046915//transition metal ion transmembrane transporter activity	GO:0006829//zinc ion transport	gi|116191617|ref|XP_001221621.1|/0/hypothetical protein CHGG_05526 [Chaetomium globosum CBS 148.51]
010113933A06117	822	784	3357	437.692	1904.55	2.12146	Up	1.47e-14	8.17e-14	-	GO:0005506//iron ion binding;GO:0016701//oxidoreductase activity, acting on single donors with incorporation of molecular oxygen	GO:0044237//cellular metabolic process	gi|116193615|ref|XP_001222620.1|/4.93856e-159/hypothetical protein CHGG_06525 [Chaetomium globosum CBS 148.51]
010113933A01545	1809	164	700	41.6034	180.456	2.11687	Up	8.19e-14	4.25e-13	-	-	-	gi|116199583|ref|XP_001225603.1|/0/hypothetical protein CHGG_07947 [Chaetomium globosum CBS 148.51]
010113933A05065	2271	133	567	26.8756	116.433	2.11514	Up	8.93e-14	4.61e-13	-	GO:0017111//nucleoside-triphosphatase activity;GO:0032559	-	gi|116196278|ref|XP_001223951.1|/0/hypothetical protein CHGG_04737 [Chaetomium globosum CBS 148.51]
010113933A10182	1248	19	81	6.98655	30.2679	2.11514	Up	7.1e-09	2.4e-08	-	GO:0000166//nucleotide binding;GO:0003824//catalytic activity	-	gi|116204409|ref|XP_001228015.1|/0/hypothetical protein CHGG_10088 [Chaetomium globosum CBS 148.51]
010113933A01469	2624	395	1679	69.0808	298.4	2.11089	Up	5.22e-14	2.79e-13	GO:0044464//cell part	GO:0004197//cysteine-type endopeptidase activity	GO:0019538//protein metabolic process	gi|116208704|ref|XP_001230161.1|/0/hypothetical protein CHGG_03645 [Chaetomium globosum CBS 148.51]
010113933A04555	1662	104	442	28.7162	124.023	2.11068	Up	0	0	-	-	GO:0006810//transport	gi|116180516|ref|XP_001220107.1|/0/hypothetical protein CHGG_00886 [Chaetomium globosum CBS 148.51]
010113933A04407	1620	17	72	4.81568	20.7267	2.10568	Up	2.57e-08	8.4e-08	-	-	-	gi|116204351|ref|XP_001227986.1|/0/hypothetical protein CHGG_10059 [Chaetomium globosum CBS 148.51]
010113933A08520	1062	5	21	2.16058	9.22161	2.0936	Up	0.00134274	0.00273641	-	-	-	gi|116203131|ref|XP_001227377.1|/4.37232e-95/hypothetical protein CHGG_09450 [Chaetomium globosum CBS 148.51]
010113933A10510	441	15	63	15.6091	66.6214	2.0936	Up	1e-07	3.11e-07	-	-	-	gi|116198597|ref|XP_001225110.1|/1.2004e-21/predicted protein [Chaetomium globosum CBS 148.51]
010113933A09915	750	57	239	34.8769	148.61	2.09119	Up	4.57e-14	2.46e-13	-	-	-	gi|116201039|ref|XP_001226331.1|/1.91075e-127/predicted protein [Chaetomium globosum CBS 148.51]
010113933A04973	860	110	460	58.6973	249.443	2.08734	Up	0	0	-	-	-	gi|116207058|ref|XP_001229338.1|/1.18512e-126/hypothetical protein CHGG_02822 [Chaetomium globosum CBS 148.51]
010113933A06697	1686	69	288	18.7809	79.6612	2.08461	Up	0	0	-	GO:0008168//methyltransferase activity	GO:0010467//gene expression;GO:0009451//RNA modification;GO:0006730//one-carbon metabolic process	gi|116205099|ref|XP_001228360.1|/0/hypothetical protein CHGG_10433 [Chaetomium globosum CBS 148.51]
010113933A08265	4449	5076	21117	523.58	2213.51	2.07985	Up	1.53e-11	6.14e-11	GO:0031224//intrinsic to membrane	GO:0017111//nucleoside-triphosphatase activity;GO:0015405;GO:0032559	GO:0006810//transport;GO:0009207	gi|336257895|ref|XP_003343769.1|/0/hypothetical protein SMAC_04427 [Sordaria macrospora k-hell]
010113933A03559	1594	1937	8029	557.655	2349.01	2.07461	Up	2.25e-12	9.73e-12	GO:0044424//intracellular part	GO:0015038//glutathione disulfide oxidoreductase activity;GO:0050662//coenzyme binding;GO:0000166//nucleotide binding	GO:0006790//sulfur compound metabolic process;GO:0019725//cellular homeostasis	gi|116199861|ref|XP_001225742.1|/0/hypothetical protein CHGG_08086 [Chaetomium globosum CBS 148.51]
010113933A08845	441	44	181	45.7866	191.404	2.06363	Up	6.88e-14	3.63e-13	-	-	-	gi|116181070|ref|XP_001220384.1|/3.11529e-70/hypothetical protein CHGG_01163 [Chaetomium globosum CBS 148.51]
010113933A04758	1879	161	662	39.3209	164.302	2.06298	Up	0	0	GO:0031224//intrinsic to membrane	GO:0005275//amine transmembrane transporter activity	GO:0006865//amino acid transport	gi|116197154|ref|XP_001224389.1|/0/hypothetical protein CHGG_05175 [Chaetomium globosum CBS 148.51]
010113933A05029	1122	383	1573	156.65	653.804	2.06132	Up	1.06e-13	5.42e-13	-	-	-	gi|116193977|ref|XP_001222801.1|/2.14415e-164/hypothetical protein CHGG_06706 [Chaetomium globosum CBS 148.51]
010113933A05461	494	13	53	12.0765	50.0335	2.05069	Up	6.08e-07	1.77e-06	-	-	-	gi|116200201|ref|XP_001225912.1|/4.5255e-80/predicted protein [Chaetomium globosum CBS 148.51]
010113933A05995	277	13	53	21.5371	89.2294	2.05069	Up	6.08e-07	1.77e-06	GO:0043234//protein complex	GO:0019787//small conjugating protein ligase activity	GO:0032446//protein modification by small protein conjugation	gi|116195294|ref|XP_001223459.1|/4.20979e-32/hypothetical protein CHGG_04245 [Chaetomium globosum CBS 148.51]
010113933A06158	1002	27	110	12.3657	51.1961	2.04969	Up	4.5e-11	1.76e-10	GO:0044464//cell part	GO:0046914//transition metal ion binding	-	gi|116198231|ref|XP_001224927.1|/1.71137e-170/hypothetical protein CHGG_07271 [Chaetomium globosum CBS 148.51]
010113933A01496	1419	120	488	38.8081	160.38	2.04706	Up	0	0	-	-	GO:0006810//transport	gi|116181436|ref|XP_001220567.1|/0/hypothetical protein CHGG_01346 [Chaetomium globosum CBS 148.51]
010113933A08522	588	242	984	188.87	780.423	2.04686	Up	3.45e-13	1.64e-12	-	-	-	gi|116198625|ref|XP_001225124.1|/1.55256e-103/hypothetical protein CHGG_07468 [Chaetomium globosum CBS 148.51]
010113933A09252	1722	132	536	35.1775	145.159	2.04491	Up	8.33e-14	4.31e-13	-	GO:0050662//coenzyme binding;GO:0003824//catalytic activity	GO:0008152//metabolic process	gi|116191125|ref|XP_001221375.1|/0/hypothetical protein CHGG_05280 [Chaetomium globosum CBS 148.51]
010113933A09539	1611	69	279	19.6552	80.7645	2.03881	Up	0	0	-	-	-	gi|116180958|ref|XP_001220328.1|/0/hypothetical protein CHGG_01107 [Chaetomium globosum CBS 148.51]
010113933A06458	750	23	93	14.0731	57.8274	2.03881	Up	5.73e-10	2.09e-09	-	-	-	gi|116207290|ref|XP_001229454.1|/3.51467e-97/predicted protein [Chaetomium globosum CBS 148.51]
010113933A10287	1059	423	1709	183.303	752.589	2.03764	Up	5.08e-14	2.72e-13	-	-	-	gi|116207966|ref|XP_001229792.1|/0/hypothetical protein CHGG_03276 [Chaetomium globosum CBS 148.51]
010113933A02114	1575	26	105	7.5756	31.09	2.03702	Up	8.48e-11	3.26e-10	-	GO:0016491//oxidoreductase activity;GO:0005506//iron ion binding	GO:0008152//metabolic process	gi|116206096|ref|XP_001228857.1|/0/hypothetical protein CHGG_02341 [Chaetomium globosum CBS 148.51]
010113933A06756	1404	35	141	11.44	46.8343	2.03348	Up	4.48e-13	2.11e-12	GO:0031224//intrinsic to membrane	GO:0016780//phosphotransferase activity, for other substituted phosphate groups	-	gi|336471263|gb|EGO59424.1|/0/hypothetical protein NEUTE1DRAFT_121235 [Neurospora tetrasperma FGSC 2508]
010113933A05066	711	147	591	94.8794	387.641	2.03056	Up	5.95e-14	3.16e-13	GO:0031224//intrinsic to membrane	-	GO:0006810//transport	gi|116196280|ref|XP_001223952.1|/2.52784e-110/hypothetical protein CHGG_04738 [Chaetomium globosum CBS 148.51]
010113933A09211	576	52	209	41.429	169.214	2.03013	Up	4.71e-14	2.53e-13	GO:0031224//intrinsic to membrane	-	-	gi|116182182|ref|XP_001220940.1|/6.74923e-96/hypothetical protein CHGG_01719 [Chaetomium globosum CBS 148.51]
010113933A07558	348	2	8	2.63739	10.7207	2.02321	Up	0.0617504	0.0952438	-	GO:0034062//RNA polymerase activity;GO:0046914//transition metal ion binding;GO:0003676//nucleic acid binding	GO:0010467//gene expression	gi|116192953|ref|XP_001222289.1|/4.89825e-57/conserved hypothetical protein [Chaetomium globosum CBS 148.51]
010113933A03227	1203	8	32	3.05175	12.405	2.02321	Up	9.68e-05	0.00022754	-	GO:0016705//oxidoreductase activity, acting on paired donors, with incorporation or reduction of molecular oxygen	GO:0044238//primary metabolic process	gi|116191535|ref|XP_001221580.1|/0/hypothetical protein CHGG_05485 [Chaetomium globosum CBS 148.51]
010113933A00281	1458	2	8	0.629501	2.55885	2.02321	Up	0.0617504	0.0952749	-	GO:0016491//oxidoreductase activity	GO:0008152//metabolic process	gi|116179230|ref|XP_001219464.1|/0/hypothetical protein CHGG_00243 [Chaetomium globosum CBS 148.51]
010113933A05637	1608	1	4	0.28539	1.16007	2.02321	Up	0.211812	0.284684	GO:0031224//intrinsic to membrane	GO:0004888//transmembrane signaling receptor activity	GO:0007166//cell surface receptor linked signaling pathway	gi|116181176|ref|XP_001220437.1|/5.61114e-114/hypothetical protein CHGG_01216 [Chaetomium globosum CBS 148.51]
010113933A09653	1650	1	4	0.278125	1.13055	2.02321	Up	0.211812	0.285048	-	-	-	gi|116197947|ref|XP_001224785.1|/0/predicted protein [Chaetomium globosum CBS 148.51]
010113933A07628	414	5	20	5.54235	22.529	2.02321	Up	0.00221076	0.00435884	-	GO:0016765//transferase activity, transferring alkyl or aryl (other than methyl) groups	GO:0018130	gi|116197557|ref|XP_001224590.1|/1.45958e-53/hypothetical protein CHGG_06934 [Chaetomium globosum CBS 148.51]
010113933A02877	1077	2	8	0.852194	3.46407	2.02321	Up	0.0617504	0.0952283	-	-	-	gi|116197166|ref|XP_001224395.1|/1.58508e-100/predicted protein [Chaetomium globosum CBS 148.51]
010113933A07398	606	1	4	0.757271	3.07822	2.02321	Up	0.211812	0.285008	-	-	-	gi|67523209|ref|XP_659665.1|/6.22898e-50/hypothetical protein AN2061.2 [Aspergillus nidulans FGSC A4]
010113933A04738	339	3	12	4.06112	16.508	2.02321	Up	0.0196222	0.033439	GO:0043231//intracellular membrane-bounded organelle	GO:0003676//nucleic acid binding;GO:0034061	GO:0006260//DNA replication;GO:0006325//chromatin organization	gi|116194682|ref|XP_001223153.1|/2.39695e-52/hypothetical protein CHGG_03939 [Chaetomium globosum CBS 148.51]
010113933A01770	1119	1	4	0.410104	1.66702	2.02321	Up	0.211812	0.284643	-	-	-	gi|116200744|ref|XP_001226184.1|/7.86018e-159/hypothetical protein CHGG_10917 [Chaetomium globosum CBS 148.51]
010113933A09426	489	1	4	0.938459	3.81472	2.02321	Up	0.211812	0.284764	-	GO:0008168//methyltransferase activity	-	gi|116179052|ref|XP_001219375.1|/3.32104e-43/hypothetical protein CHGG_00154 [Chaetomium globosum CBS 148.51]
010113933A04312	94	1	4	4.88198	19.8447	2.02321	Up	0.211812	0.285089	-	-	-	gi|116199547|ref|XP_001225585.1|/2.6985e-07/predicted protein [Chaetomium globosum CBS 148.51]
010113933A09903	909	1	4	0.504847	2.05215	2.02321	Up	0.211812	0.284805	-	-	-	gi|116203953|ref|XP_001227787.1|/6.53296e-102/predicted protein [Chaetomium globosum CBS 148.51]
010113933A09433	1539	6	24	1.78911	7.27252	2.02321	Up	0.00076652	0.00161105	-	GO:0016787//hydrolase activity	-	gi|116197485|ref|XP_001224554.1|/0/hypothetical protein CHGG_06898 [Chaetomium globosum CBS 148.51]
010113933A06828	621	1	4	0.73898	3.00387	2.02321	Up	0.211812	0.284967	-	-	-	gi|116197292|ref|XP_001224458.1|/8.61503e-111/predicted protein [Chaetomium globosum CBS 148.51]
010113933A01768	1515	1	4	0.302908	1.23129	2.02321	Up	0.211812	0.284886	-	-	-	gi|116182738|ref|XP_001221218.1|/0/predicted protein [Chaetomium globosum CBS 148.51]
010113933A01943	243	1	4	1.8885	7.67654	2.02321	Up	0.211812	0.284845	GO:0030529//ribonucleoprotein complex	GO:0005198//structural molecule activity	GO:0010467//gene expression	gi|116192285|ref|XP_001221955.1|/1.82147e-35/hypothetical protein CHGG_05860 [Chaetomium globosum CBS 148.51]
010113933A06839	1860	1	4	0.246724	1.0029	2.02321	Up	0.211812	0.284724	-	GO:0004180//carboxypeptidase activity	GO:0019538//protein metabolic process	gi|116197314|ref|XP_001224469.1|/0/hypothetical protein CHGG_05255 [Chaetomium globosum CBS 148.51]
010113933A09821	858	1	4	0.534856	2.17413	2.02321	Up	0.211812	0.284926	-	-	-	gi|116195794|ref|XP_001223709.1|/3.19758e-156/predicted protein [Chaetomium globosum CBS 148.51]
010113933A07663	882	2	8	1.0406	4.22993	2.02321	Up	0.0617504	0.0952594	-	-	-	gi|116195540|ref|XP_001223582.1|/2.92344e-168/hypothetical protein CHGG_04368 [Chaetomium globosum CBS 148.51]
010113933A07674	1062	677	2697	292.542	1184.32	2.01734	Up	4.42e-13	2.08e-12	-	GO:0015075//ion transmembrane transporter activity;GO:0003824//catalytic activity	GO:0030001//metal ion transport;GO:0008152//metabolic process	gi|116182766|ref|XP_001221232.1|/0/conserved hypothetical protein [Chaetomium globosum CBS 148.51]
010113933A01186	2346	1185	4705	231.801	935.284	2.01252	Up	1.88e-12	8.2e-12	GO:0044424//intracellular part	GO:0032559	GO:0050896//response to stimulus	gi|116196472|ref|XP_001224048.1|/0/hypothetical protein CHGG_04834 [Chaetomium globosum CBS 148.51]
010113933A08785	903	8185	32381	4159.63	16723	2.00731	Up	8.66e-12	3.54e-11	-	GO:0003824//catalytic activity	GO:0008152//metabolic process	gi|116192655|ref|XP_001222140.1|/7.09413e-125/hypothetical protein CHGG_06045 [Chaetomium globosum CBS 148.51]
010113933A08625	2997	267	1052	40.8835	163.697	2.00144	Up	6.43e-13	2.96e-12	-	-	-	gi|116195144|ref|XP_001223384.1|/0/hypothetical protein CHGG_04170 [Chaetomium globosum CBS 148.51]
010113933A06883	2692	439	1728	74.8365	299.351	2.00002	Up	0	0	-	-	-	gi|116205846|ref|XP_001228732.1|/0/hypothetical protein CHGG_02216 [Chaetomium globosum CBS 148.51]
010113933A08526	594	15	59	11.5885	46.321	1.99897	Up	1.94e-07	5.89e-07	-	GO:0004091//carboxylesterase activity	GO:0010467//gene expression	gi|116198633|ref|XP_001225128.1|/1.39088e-107/hypothetical protein CHGG_07472 [Chaetomium globosum CBS 148.51]
010113933A08924	2385	406	1594	78.1199	311.682	1.99631	Up	0	0	-	GO:0005515//protein binding	GO:0044267//cellular protein metabolic process	gi|116191789|ref|XP_001221707.1|/0/hypothetical protein CHGG_05612 [Chaetomium globosum CBS 148.51]
010113933A09872	762	114	446	68.6553	272.956	1.99122	Up	6.31e-14	3.34e-13	-	-	-	gi|116201393|ref|XP_001226508.1|/2.35315e-88/predicted protein [Chaetomium globosum CBS 148.51]
010113933A07582	1662	162	633	44.7309	177.617	1.98943	Up	0	0	GO:0031224//intrinsic to membrane	GO:0046914//transition metal ion binding;GO:0003824//catalytic activity;GO:0050662//coenzyme binding	GO:0008152//metabolic process	gi|116182190|ref|XP_001220944.1|/0/hypothetical protein CHGG_01723 [Chaetomium globosum CBS 148.51]
010113933A05807	243	27	105	50.9896	201.509	1.98257	Up	4.64e-11	1.81e-10	-	-	-	gi|116198883|ref|XP_001225253.1|/2.01854e-26/predicted protein [Chaetomium globosum CBS 148.51]
010113933A04302	3714	274	1063	33.8558	133.476	1.97911	Up	1.24e-13	6.3e-13	-	GO:0016462//pyrophosphatase activity;GO:0032559	GO:0006950//response to stress;GO:0012501//programmed cell death;GO:0044238//primary metabolic process	gi|116201095|ref|XP_001226359.1|/0/hypothetical protein CHGG_08432 [Chaetomium globosum CBS 148.51]
010113933A01067	927	48	186	23.7621	93.5719	1.97741	Up	9.59e-14	4.93e-13	-	-	-	gi|116208478|ref|XP_001230048.1|/6.37171e-153/hypothetical protein CHGG_03532 [Chaetomium globosum CBS 148.51]
010113933A01673	1491	23	89	7.07904	27.8371	1.97539	Up	6.47e-10	2.34e-09	GO:0044464//cell part	GO:0017111//nucleoside-triphosphatase activity;GO:0032561//guanyl ribonucleotide binding	GO:0008033//tRNA processing;GO:0009207	gi|116198089|ref|XP_001224856.1|/0/hypothetical protein CHGG_07200 [Chaetomium globosum CBS 148.51]
010113933A01013	1032	46	178	20.4551	80.4363	1.97539	Up	6.95e-14	3.66e-13	-	-	-	gi|116204789|ref|XP_001228205.1|/3.21028e-87/hypothetical protein CHGG_10278 [Chaetomium globosum CBS 148.51]
010113933A05822	1272	153	592	55.1986	217.043	1.97528	Up	0	0	-	-	-	gi|116197997|ref|XP_001224810.1|/1.18373e-169/hypothetical protein CHGG_07154 [Chaetomium globosum CBS 148.51]
010113933A01923	870	214	825	112.88	442.228	1.97	Up	0	0	-	-	GO:0019932//second-messenger-mediated signaling	gi|116205073|ref|XP_001228347.1|/1.21103e-134/hypothetical protein CHGG_10420 [Chaetomium globosum CBS 148.51]
010113933A03096	627	20	77	14.6382	57.2711	1.96807	Up	5.52e-09	1.88e-08	-	-	-	gi|39971525|ref|XP_367153.1|/8.37752e-53/hypothetical protein MGG_07078 [Magnaporthe oryzae 70-15]
010113933A06692	2325	156	599	30.7911	120.148	1.96422	Up	1.02e-13	5.22e-13	-	-	-	gi|116191837|ref|XP_001221731.1|/0/hypothetical protein CHGG_05636 [Chaetomium globosum CBS 148.51]
010113933A02957	2337	29	111	5.6946	22.1501	1.95965	Up	1.35e-11	5.43e-11	-	-	-	gi|116182468|ref|XP_001221083.1|/0/hypothetical protein CHGG_01862 [Chaetomium globosum CBS 148.51]
010113933A00200	1776	86	329	22.2218	86.3903	1.95889	Up	0	0	-	-	-	gi|116206138|ref|XP_001228878.1|/0/predicted protein [Chaetomium globosum CBS 148.51]
010113933A09715	1758	93	355	24.2766	94.1719	1.95573	Up	1.15e-14	6.49e-14	GO:0031224//intrinsic to membrane	GO:0008493//tetracycline transporter activity	GO:0015850//organic alcohol transport;GO:0042221//response to chemical stimulus	gi|116214429|ref|XP_001230231.1|/0/hypothetical protein CHGG_11055 [Chaetomium globosum CBS 148.51]
010113933A02938	594	419	1593	323.707	1250.67	1.94994	Up	0	0	GO:0043231//intracellular membrane-bounded organelle	GO:0003677//DNA binding;GO:0001071//nucleic acid binding transcription factor activity;GO:0005515//protein binding	GO:0006351//transcription, DNA-dependent	gi|116180044|ref|XP_001219871.1|/1.94532e-101/hypothetical protein CHGG_00650 [Chaetomium globosum CBS 148.51]
010113933A10399	1062	5	19	2.16058	8.34336	1.94921	Up	0.0036243	0.00692777	-	-	-	gi|116182084|ref|XP_001220891.1|/0/hypothetical protein CHGG_01670 [Chaetomium globosum CBS 148.51]
010113933A06213	1662	146	552	40.3131	154.889	1.94191	Up	0	0	-	GO:0046914//transition metal ion binding	-	gi|116191335|ref|XP_001221480.1|/8.55773e-73/hypothetical protein CHGG_05385 [Chaetomium globosum CBS 148.51]
010113933A09725	1857	342	1291	84.5159	324.21	1.93963	Up	1.02e-13	5.22e-13	-	GO:0003824//catalytic activity	GO:0008152//metabolic process	gi|116198309|ref|XP_001224966.1|/0/hypothetical protein CHGG_07310 [Chaetomium globosum CBS 148.51]
010113933A09510	633	439	1652	318.262	1217.08	1.93513	Up	0	0	-	-	-	gi|116194912|ref|XP_001223268.1|/6.75082e-66/predicted protein [Chaetomium globosum CBS 148.51]
010113933A10620	3492	725	2721	95.2769	363.384	1.9313	Up	1.29e-12	5.69e-12	GO:0044464//cell part	GO:0016881//acid-amino acid ligase activity	GO:0006464//protein modification process	gi|116202081|ref|XP_001226852.1|/0/hypothetical protein CHGG_08925 [Chaetomium globosum CBS 148.51]
010113933A01175	2979	4	15	0.616188	2.34819	1.9301	Up	0.0107272	0.0190889	-	GO:0017111//nucleoside-triphosphatase activity;GO:0032561//guanyl ribonucleotide binding	GO:0009207	gi|116203821|ref|XP_001227721.1|/0/hypothetical protein CHGG_09794 [Chaetomium globosum CBS 148.51]
010113933A01228	525	4	15	3.49643	13.3243	1.9301	Up	0.0107272	0.0190853	-	GO:0003676//nucleic acid binding;GO:0034061	GO:0006260//DNA replication	gi|116194682|ref|XP_001223153.1|/4.2924e-61/hypothetical protein CHGG_03939 [Chaetomium globosum CBS 148.51]
010113933A08878	462	20	75	19.8661	75.7062	1.9301	Up	8.36e-09	2.81e-08	-	-	-	gi|116202675|ref|XP_001227149.1|/6.15235e-70/hypothetical protein CHGG_09222 [Chaetomium globosum CBS 148.51]
010113933A00007	1144	42	157	16.848	64.0008	1.92552	Up	1.04e-13	5.32e-13	-	GO:0003676//nucleic acid binding	GO:0006259//DNA metabolic process	gi|116207886|ref|XP_001229752.1|/0/hypothetical protein CHGG_03236 [Chaetomium globosum CBS 148.51]
010113933A10237	723	146	545	92.6699	351.536	1.9235	Up	0	0	-	-	-	gi|116204947|ref|XP_001228284.1|/1.04081e-135/hypothetical protein CHGG_10357 [Chaetomium globosum CBS 148.51]
010113933A10167	657	45	167	31.4319	118.54	1.91506	Up	5.77e-15	3.31e-14	-	-	-	gi|116201319|ref|XP_001226471.1|/9.56722e-66/predicted protein [Chaetomium globosum CBS 148.51]
010113933A00868	2046	169	626	37.9058	142.686	1.91235	Up	0	0	-	-	-	gi|116200047|ref|XP_001225835.1|/0/hypothetical protein CHGG_08179 [Chaetomium globosum CBS 148.51]
010113933A05051	603	20	74	15.2208	57.2304	1.91074	Up	1.11e-08	3.72e-08	-	-	-	gi|116199305|ref|XP_001225464.1|/7.49104e-64/hypothetical protein CHGG_07808 [Chaetomium globosum CBS 148.51]
010113933A10206	288	444	1638	707.481	2652.37	1.90652	Up	9.15e-13	4.14e-12	-	-	-	gi|116195084|ref|XP_001223354.1|/1.09118e-40/hypothetical protein CHGG_04140 [Chaetomium globosum CBS 148.51]
010113933A04513	1455	366	1349	115.436	432.375	1.90519	Up	0	0	-	GO:0004672//protein kinase activity;GO:0032559	GO:0006464//protein modification process	gi|336263356|ref|XP_003346458.1|/0/hypothetical protein SMAC_05353 [Sordaria macrospora k-hell]
010113933A10192	2943	1293	4755	201.619	753.481	1.90194	Up	4.33e-12	1.82e-11	-	GO:0032559;GO:0016462//pyrophosphatase activity	-	gi|116196954|ref|XP_001224289.1|/0/hypothetical protein CHGG_05075 [Chaetomium globosum CBS 148.51]
010113933A10499	2334	445	1636	87.495	326.885	1.90151	Up	0	0	-	-	-	gi|336275275|ref|XP_003352390.1|/0/hypothetical protein SMAC_01224 [Sordaria macrospora k-hell]
010113933A04770	555	3	11	2.48057	9.24297	1.89768	Up	0.0326354	0.0534671	-	-	-	gi|116195612|ref|XP_001223618.1|/6.42347e-53/predicted protein [Chaetomium globosum CBS 148.51]
010113933A10647	1032	9	33	4.00209	14.9124	1.89768	Up	0.000141414	0.000325187	-	-	-	gi|116178936|ref|XP_001219317.1|/3.40476e-119/hypothetical protein CHGG_00096 [Chaetomium globosum CBS 148.51]
010113933A00448	399	6	22	6.90085	25.7135	1.89768	Up	0.00202552	0.00402466	-	-	-	gi|116205754|ref|XP_001228686.1|/1.17777e-50/predicted protein [Chaetomium globosum CBS 148.51]
010113933A01654	918	115	421	57.4883	213.871	1.8954	Up	0	0	GO:0031224//intrinsic to membrane	GO:0017111//nucleoside-triphosphatase activity;GO:0015405;GO:0032559	GO:0006810//transport;GO:0009207	gi|116180744|ref|XP_001220221.1|/8.53263e-126/hypothetical protein CHGG_01000 [Chaetomium globosum CBS 148.51]
010113933A00428	1230	491	1796	183.189	680.947	1.89421	Up	4.6e-13	2.16e-12	-	-	-	gi|340939338|gb|EGS19960.1|/1.10304e-132/hypothetical protein CTHT_0044550 [Chaetomium thermophilum var. thermophilum DSM 1495]
010113933A01884	1911	64	233	15.3689	56.8601	1.8874	Up	0	0	-	GO:0016836//hydro-lyase activity	GO:0008652//cellular amino acid biosynthetic process;GO:0006549//isoleucine metabolic process;GO:0006573//valine metabolic process	gi|116191315|ref|XP_001221470.1|/0/hypothetical protein CHGG_05375 [Chaetomium globosum CBS 148.51]
010113933A10828	1188	87	316	33.6068	124.046	1.88405	Up	0	0	-	GO:0005488//binding	-	gi|341038657|gb|EGS23649.1|/4.01421e-148/zinc finger domain-containing protein [Chaetomium thermophilum var. thermophilum DSM 1495]
010113933A10502	999	82	297	37.668	138.645	1.87998	Up	0	0	-	GO:0008169//C-methyltransferase activity	GO:0006783//heme biosynthetic process;GO:0006730//one-carbon metabolic process	gi|116192911|ref|XP_001222268.1|/6.47251e-170/hypothetical protein CHGG_06173 [Chaetomium globosum CBS 148.51]
010113933A08860	1293	174	628	61.7554	226.503	1.87489	Up	7.93e-14	4.12e-13	GO:0044464//cell part	GO:0016772//transferase activity, transferring phosphorus-containing groups	GO:0006644//phospholipid metabolic process	gi|340924127|gb|EGS19030.1|/0/phosphotransferase-like protein [Chaetomium thermophilum var. thermophilum DSM 1495]
010113933A05284	1881	259	933	63.1881	231.316	1.87214	Up	7.31e-14	3.83e-13	-	GO:0046914//transition metal ion binding	-	gi|116206456|ref|XP_001229037.1|/0/hypothetical protein CHGG_02521 [Chaetomium globosum CBS 148.51]
010113933A10747	1350	155	558	52.6892	192.758	1.87121	Up	3.1e-13	1.48e-12	-	-	-	gi|116192915|ref|XP_001222270.1|/4.25587e-72/hypothetical protein CHGG_06175 [Chaetomium globosum CBS 148.51]
010113933A02380	1779	44	158	11.3501	41.4184	1.86756	Up	6.88e-14	3.63e-13	-	-	-	gi|116196716|ref|XP_001224170.1|/0/hypothetical protein CHGG_04956 [Chaetomium globosum CBS 148.51]
010113933A05683	1959	17	61	3.98234	14.5214	1.86649	Up	2.72e-07	8.18e-07	-	-	-	gi|116201899|ref|XP_001226761.1|/4.42536e-148/hypothetical protein CHGG_08834 [Chaetomium globosum CBS 148.51]
010113933A00113	1197	47	168	18.0189	65.4526	1.86094	Up	0	0	-	-	-	gi|116201065|ref|XP_001226344.1|/0/hypothetical protein CHGG_08417 [Chaetomium globosum CBS 148.51]
010113933A00499	1050	983	3511	429.624	1559.39	1.85983	Up	1.19e-13	6.02e-13	GO:0043231//intracellular membrane-bounded organelle	GO:0046914//transition metal ion binding;GO:0001071//nucleic acid binding transcription factor activity;GO:0003824//catalytic activity	GO:0006351//transcription, DNA-dependent	gi|116196794|ref|XP_001224209.1|/0/hypothetical protein CHGG_04995 [Chaetomium globosum CBS 148.51]
010113933A03856	780	51	182	30.0054	108.815	1.85858	Up	1.11e-15	6.58e-15	-	-	-	gi|116198683|ref|XP_001225153.1|/7.00725e-120/hypothetical protein CHGG_07497 [Chaetomium globosum CBS 148.51]
010113933A05023	3906	287	1021	33.7189	121.901	1.85407	Up	3.68e-13	1.75e-12	-	GO:0016833//oxo-acid-lyase activity	GO:0043436	gi|116193961|ref|XP_001222793.1|/0/hypothetical protein CHGG_06698 [Chaetomium globosum CBS 148.51]
010113933A06812	252	9	32	16.3895	59.2191	1.85329	Up	0.000225554	0.000509017	GO:0019866//organelle inner membrane;GO:0043231//intracellular membrane-bounded organelle;GO:0031224//intrinsic to membrane	GO:0022892	GO:0006810//transport	gi|116198189|ref|XP_001224906.1|/2.43897e-32/hypothetical protein CHGG_07250 [Chaetomium globosum CBS 148.51]
010113933A09276	1497	36	128	11.0358	39.875	1.85329	Up	3.75e-13	1.78e-12	-	-	-	gi|116194510|ref|XP_001223067.1|/2.12384e-168/predicted protein [Chaetomium globosum CBS 148.51]
010113933A07863	462	24	85	23.8393	85.8003	1.84764	Up	1.64e-09	5.78e-09	-	-	-	gi|116206374|ref|XP_001228996.1|/2.43059e-50/hypothetical protein CHGG_02480 [Chaetomium globosum CBS 148.51]
010113933A06333	2280	17	60	3.42167	12.2724	1.84264	Up	4.19e-07	1.24e-06	-	-	GO:0044238//primary metabolic process	gi|116182004|ref|XP_001220851.1|/0/hypothetical protein CHGG_01630 [Chaetomium globosum CBS 148.51]
010113933A00399	250	242	854	444.221	1593.05	1.84244	Up	3.45e-13	1.64e-12	GO:0005739//mitochondrion	GO:0051536//iron-sulfur cluster binding	GO:0012501//programmed cell death	gi|121781901|sp|Q2GYB6.1|DRE2_CHAGB/3.78329e-25/RecName: Full=Fe-S cluster assembly protein DRE2; AltName: Full=Anamorsin homolog
010113933A06448	1038	19	67	8.40002	30.1016	1.84138	Up	8.96e-08	2.79e-07	GO:0044464//cell part	GO:0046914//transition metal ion binding	-	gi|116199459|ref|XP_001225541.1|/1.13621e-132/hypothetical protein CHGG_07885 [Chaetomium globosum CBS 148.51]
010113933A05424	1911	65	229	15.6091	55.8839	1.84005	Up	0	0	-	GO:0005488//binding;GO:0016787//hydrolase activity	-	gi|118585845|sp|Q2H679.1|MRH4_CHAGB/0/RecName: Full=ATP-dependent RNA helicase MRH4, mitochondrial; Flags: Precursor
010113933A09565	1362	49	172	16.5098	58.893	1.83477	Up	3.04e-14	1.65e-13	-	GO:0016814//hydrolase activity, acting on carbon-nitrogen (but not peptide) bonds, in cyclic amidines;GO:0046914//transition metal ion binding	-	gi|116200229|ref|XP_001225926.1|/0/hypothetical protein CHGG_08270 [Chaetomium globosum CBS 148.51]
010113933A05052	1596	485	1699	139.455	496.447	1.83184	Up	6.09e-13	2.82e-12	-	GO:0046914//transition metal ion binding;GO:0008235//metalloexopeptidase activity	GO:0019538//protein metabolic process	gi|116199303|ref|XP_001225463.1|/0/hypothetical protein CHGG_07807 [Chaetomium globosum CBS 148.51]
010113933A02438	270	2	7	3.39931	12.0906	1.83057	Up	0.103948	0.152495	-	-	-	gi|116182030|ref|XP_001220864.1|/1.10974e-48/hypothetical protein CHGG_01643 [Chaetomium globosum CBS 148.51]
010113933A09779	1029	2	7	0.891946	3.17245	1.83057	Up	0.103948	0.152425	-	-	-	gi|116207338|ref|XP_001229478.1|/9.37977e-172/predicted protein [Chaetomium globosum CBS 148.51]
010113933A00188	1227	2	7	0.748014	2.66051	1.83057	Up	0.103948	0.152472	-	-	-	gi|116200492|ref|XP_001226058.1|/0/predicted protein [Chaetomium globosum CBS 148.51]
010113933A00093	954	2	7	0.962068	3.42186	1.83057	Up	0.103948	0.152519	-	-	-	gi|116182742|ref|XP_001221220.1|/2.20779e-172/hypothetical protein CHGG_01999 [Chaetomium globosum CBS 148.51]
010113933A07722	297	4	14	6.18056	21.9828	1.83057	Up	0.0175442	0.0301094	-	-	-	-
010113933A04406	2568	2	7	0.357404	1.2712	1.83057	Up	0.103948	0.152448	-	GO:0005488//binding;GO:0015926//glucosidase activity	GO:0044238//primary metabolic process	gi|116204353|ref|XP_001227987.1|/0/hypothetical protein CHGG_10060 [Chaetomium globosum CBS 148.51]
010113933A01515	1656	219	766	60.6887	215.715	1.82963	Up	2.8e-13	1.35e-12	-	-	GO:0006810//transport	gi|116205523|ref|XP_001228572.1|/0/hypothetical protein CHGG_10645 [Chaetomium globosum CBS 148.51]
010113933A03826	1491	267	931	82.1784	291.195	1.82516	Up	6.43e-13	2.96e-12	-	GO:0016301//kinase activity	GO:0007186//G-protein coupled receptor signaling pathway	gi|116194598|ref|XP_001223111.1|/2.0049e-118/hypothetical protein CHGG_03897 [Chaetomium globosum CBS 148.51]
010113933A04528	1167	509	1774	200.157	708.916	1.82448	Up	0	0	GO:0044424//intracellular part	GO:0004812//aminoacyl-tRNA ligase activity;GO:0032559	GO:0006418//tRNA aminoacylation for protein translation	gi|116201495|ref|XP_001226559.1|/0/hypothetical protein CHGG_08632 [Chaetomium globosum CBS 148.51]
010113933A10076	2358	94	327	18.294	64.672	1.82177	Up	0	0	-	GO:0016830//carbon-carbon lyase activity	GO:0008152//metabolic process	gi|116199245|ref|XP_001225434.1|/0/hypothetical protein CHGG_07778 [Chaetomium globosum CBS 148.51]
010113933A06049	2299	116	400	23.1549	81.1396	1.80909	Up	7.79e-14	4.06e-13	GO:0044464//cell part	GO:0016803	GO:0042221//response to chemical stimulus	gi|116195772|ref|XP_001223698.1|/0/hypothetical protein CHGG_04484 [Chaetomium globosum CBS 148.51]
010113933A04246	1470	9	31	2.80963	9.83459	1.80748	Up	0.000358846	0.000789111	GO:0044424//intracellular part	GO:0003676//nucleic acid binding;GO:0016774//phosphotransferase activity, carboxyl group as acceptor	GO:0006560//proline metabolic process;GO:0006796//phosphate-containing compound metabolic process	gi|336469639|gb|EGO57801.1|/0/glutamate 5-kinase [Neurospora tetrasperma FGSC 2508]
010113933A01667	1956	121	415	28.3884	98.9444	1.80132	Up	0	0	GO:0043231//intracellular membrane-bounded organelle	GO:0046914//transition metal ion binding	-	gi|116198073|ref|XP_001224848.1|/0/hypothetical protein CHGG_07192 [Chaetomium globosum CBS 148.51]
010113933A01231	933	78	267	38.3652	133.457	1.79851	Up	0	0	-	-	-	gi|116194676|ref|XP_001223150.1|/1.20888e-167/hypothetical protein CHGG_03936 [Chaetomium globosum CBS 148.51]
010113933A03026	696	19	65	12.5276	43.5528	1.79765	Up	2.14e-07	6.45e-07	-	-	-	gi|340905059|gb|EGS17427.1|/1.30507e-55/hypothetical protein CTHT_0067530 [Chaetomium thermophilum var. thermophilum DSM 1495]
010113933A08474	1386	295	1009	97.6749	339.5	1.79735	Up	3e-13	1.44e-12	-	GO:0000166//nucleotide binding	-	gi|116202695|ref|XP_001227159.1|/0/hypothetical protein CHGG_09232 [Chaetomium globosum CBS 148.51]
010113933A00677	1995	174	594	40.0249	138.853	1.79459	Up	7.93e-14	4.13e-13	-	GO:0000166//nucleotide binding	-	gi|116191483|ref|XP_001221554.1|/0/hypothetical protein CHGG_05459 [Chaetomium globosum CBS 148.51]
010113933A09449	258	29	99	51.5825	178.948	1.79459	Up	1.51e-10	5.71e-10	-	-	-	gi|302421546|ref|XP_003008603.1|/1.1285e-21/conserved hypothetical protein [Verticillium albo-atrum VaMs.102]
010113933A03492	807	34	116	19.3343	67.0342	1.79373	Up	4.38e-12	1.84e-11	-	-	-	gi|116191647|ref|XP_001221636.1|/6.9479e-134/conserved hypothetical protein [Chaetomium globosum CBS 148.51]
010113933A08844	1218	571	1943	215.136	743.939	1.78994	Up	0	0	GO:0043234//protein complex;GO:0044424//intracellular part	GO:0042802//identical protein binding;GO:0016616//oxidoreductase activity, acting on the CH-OH group of donors, NAD or NADP as acceptor;GO:0048037//cofactor binding;GO:0000166//nucleotide binding	GO:0006072//glycerol-3-phosphate metabolic process	gi|116181068|ref|XP_001220383.1|/0/hypothetical protein CHGG_01162 [Chaetomium globosum CBS 148.51]
010113933A00283	1107	5	17	2.07275	7.16165	1.78875	Up	0.0095436	0.0170792	-	-	-	gi|116179226|ref|XP_001219462.1|/0/predicted protein [Chaetomium globosum CBS 148.51]
010113933A09889	1476	10	34	3.10912	10.7425	1.78875	Up	0.000202422	0.000458565	-	-	-	gi|116178930|ref|XP_001219314.1|/2.30411e-167/hypothetical protein CHGG_00093 [Chaetomium globosum CBS 148.51]
010113933A06596	942	234	795	113.996	393.576	1.78766	Up	4.15e-13	1.96e-12	-	GO:0005488//binding	-	gi|116197665|ref|XP_001224644.1|/1.79402e-126/hypothetical protein CHGG_06988 [Chaetomium globosum CBS 148.51]
010113933A08962	2052	451	1532	100.861	348.172	1.78743	Up	1.9e-12	8.25e-12	GO:0044424//intracellular part	GO:0016881//acid-amino acid ligase activity;GO:0032559	GO:0006749//glutathione metabolic process;GO:0006351//transcription, DNA-dependent	gi|116180134|ref|XP_001219916.1|/0/hypothetical protein CHGG_00695 [Chaetomium globosum CBS 148.51]
010113933A09684	1752	268	910	70.198	242.225	1.78685	Up	7.46e-14	3.9e-13	-	-	-	gi|116179664|ref|XP_001219681.1|/0/hypothetical protein CHGG_00460 [Chaetomium globosum CBS 148.51]
010113933A00762	954	64	217	30.7862	106.078	1.78476	Up	0	0	-	-	-	gi|116194284|ref|XP_001222954.1|/1.13916e-152/hypothetical protein CHGG_03740 [Chaetomium globosum CBS 148.51]
010113933A04863	1032	160	540	71.1483	244.02	1.7781	Up	2.15e-14	1.19e-13	-	GO:0048037//cofactor binding	GO:0008152//metabolic process	gi|116203273|ref|XP_001227448.1|/0/hypothetical protein CHGG_09521 [Chaetomium globosum CBS 148.51]
010113933A01389	1650	101	339	28.0906	95.8137	1.77014	Up	0	0	-	-	-	gi|116196530|ref|XP_001224077.1|/0/hypothetical protein CHGG_04863 [Chaetomium globosum CBS 148.51]
010113933A02028	537	3	10	2.56372	8.68436	1.76018	Up	0.0536254	0.0839439	-	-	-	gi|116201869|ref|XP_001226746.1|/1.5575e-93/hypothetical protein CHGG_08819 [Chaetomium globosum CBS 148.51]
010113933A08415	927	3	10	1.48513	5.03074	1.76018	Up	0.0536254	0.08393	-	GO:0016716//oxidoreductase activity, acting on paired donors, with incorporation or reduction of molecular oxygen, another compound as one donor, and incorporation of one atom of oxygen;GO:0043169//cation binding	GO:0006582//melanin metabolic process	gi|116181170|ref|XP_001220434.1|/1.49535e-69/hypothetical protein CHGG_01213 [Chaetomium globosum CBS 148.51]
010113933A05567	3582	406	1350	52.0145	175.76	1.75662	Up	0	0	-	-	-	gi|116197731|ref|XP_001224677.1|/0/hypothetical protein CHGG_07021 [Chaetomium globosum CBS 148.51]
010113933A08223	5688	796	2638	64.2211	216.285	1.75182	Up	2.37e-13	1.16e-12	-	-	-	gi|116201777|ref|XP_001226700.1|/0/hypothetical protein CHGG_08773 [Chaetomium globosum CBS 148.51]
010113933A01046	678	118	391	79.8687	268.942	1.7516	Up	0	0	-	-	-	gi|116206126|ref|XP_001228872.1|/9.59411e-125/hypothetical protein CHGG_02356 [Chaetomium globosum CBS 148.51]
010113933A02287	2532	106	348	19.2117	64.0955	1.73824	Up	0	0	-	-	-	gi|116203647|ref|XP_001227634.1|/0/hypothetical protein CHGG_09707 [Chaetomium globosum CBS 148.51]
010113933A06952	561	46	151	37.6287	125.524	1.73806	Up	7.73e-14	4.04e-13	GO:0044424//intracellular part	GO:0046914//transition metal ion binding;GO:0016702//oxidoreductase activity, acting on single donors with incorporation of molecular oxygen, incorporation of two atoms of oxygen	GO:0009108//coenzyme biosynthetic process	gi|121790104|sp|Q2HD63.1|3HAO_CHAGB/1.82771e-111/RecName: Full=3-hydroxyanthranilate 3,4-dioxygenase; AltName: Full=3-hydroxyanthranilate oxygenase; Short=3-HAO; AltName: Full=3-hydroxyanthranilic acid dioxygenase; Short=HAD; AltName: Full=Biosynthesis of nicotinic acid protein 1
010113933A09661	1761	175	574	45.604	152.007	1.73691	Up	3.11e-13	1.49e-12	-	-	-	gi|116199501|ref|XP_001225562.1|/0/predicted protein [Chaetomium globosum CBS 148.51]
010113933A00333	1800	115	377	29.319	97.6744	1.73614	Up	0	0	-	-	-	gi|39951361|ref|XP_363397.1|/1.73609e-151/hypothetical protein MGG_01323 [Magnaporthe oryzae 70-15]
010113933A10619	2352	517	1694	100.874	335.883	1.73541	Up	1.02e-14	5.76e-14	GO:0044424//intracellular part	GO:0003676//nucleic acid binding	GO:0044260;GO:0006810//transport;GO:0010467//gene expression;GO:0044238//primary metabolic process	gi|121932498|sp|Q2GSX8.1|PABP_CHAGB/0/RecName: Full=Polyadenylate-binding protein, cytoplasmic and nuclear; Short=PABP; Short=Poly(A)-binding protein; AltName: Full=Polyadenylate tail-binding protein
010113933A07305	405	282	923	319.535	1062.82	1.73385	Up	6.32e-13	2.91e-12	-	-	-	gi|116200600|ref|XP_001226112.1|/3.16212e-72/hypothetical protein CHGG_10845 [Chaetomium globosum CBS 148.51]
010113933A04741	2023	44	144	9.98116	33.1955	1.73371	Up	1.06e-13	5.42e-13	GO:0031224//intrinsic to membrane	GO:0046914//transition metal ion binding;GO:0003824//catalytic activity;GO:0050662//coenzyme binding	-	gi|116179088|ref|XP_001219393.1|/0/hypothetical protein CHGG_00172 [Chaetomium globosum CBS 148.51]
010113933A01268	1035	170	556	75.3759	250.522	1.73276	Up	3.1e-13	1.48e-12	-	-	-	gi|116195678|ref|XP_001223651.1|/0/hypothetical protein CHGG_04437 [Chaetomium globosum CBS 148.51]
010113933A01025	462	111	363	110.257	366.418	1.73262	Up	0	0	GO:0043231//intracellular membrane-bounded organelle	-	-	gi|116206948|ref|XP_001229283.1|/1.5295e-36/hypothetical protein CHGG_02767 [Chaetomium globosum CBS 148.51]
010113933A05021	624	401	1306	294.906	976.047	1.72669	Up	0	0	-	-	-	gi|116193953|ref|XP_001222789.1|/1.66194e-69/hypothetical protein CHGG_06694 [Chaetomium globosum CBS 148.51]
010113933A10485	1293	4	13	1.41966	4.68875	1.72365	Up	0.0283952	0.0469924	-	GO:0008168//methyltransferase activity	-	gi|116203239|ref|XP_001227431.1|/0/hypothetical protein CHGG_09504 [Chaetomium globosum CBS 148.51]
010113933A02399	420	4	13	4.37054	14.4346	1.72365	Up	0.0283952	0.0470007	-	-	-	gi|116196390|ref|XP_001224007.1|/3.03505e-35/predicted protein [Chaetomium globosum CBS 148.51]
010113933A01209	624	228	739	167.677	552.296	1.71975	Up	2.44e-13	1.19e-12	-	-	-	gi|116196296|ref|XP_001223960.1|/7.1756e-89/hypothetical protein CHGG_04746 [Chaetomium globosum CBS 148.51]
010113933A08867	3051	2024	6542	304.433	999.955	1.71574	Up	3.55e-12	1.51e-11	GO:0043231//intracellular membrane-bounded organelle	GO:0046914//transition metal ion binding;GO:0003676//nucleic acid binding	-	gi|116196440|ref|XP_001224032.1|/0/hypothetical protein CHGG_04818 [Chaetomium globosum CBS 148.51]
010113933A00777	349	26	84	34.1879	112.245	1.71509	Up	1.05e-08	3.53e-08	-	-	-	gi|116198857|ref|XP_001225240.1|/7.10594e-40/hypothetical protein CHGG_07584 [Chaetomium globosum CBS 148.51]
010113933A09888	513	39	126	34.8876	114.542	1.71509	Up	2.31e-12	9.96e-12	-	-	-	gi|116178928|ref|XP_001219313.1|/4.05906e-93/hypothetical protein CHGG_00092 [Chaetomium globosum CBS 148.51]
010113933A00637	2991	1091	3513	167.391	547.739	1.71027	Up	3.68e-12	1.56e-11	GO:0031224//intrinsic to membrane	GO:0019829//cation-transporting ATPase activity;GO:0032559	GO:0009206;GO:0070838//divalent metal ion transport	gi|116181898|ref|XP_001220798.1|/0/conserved hypothetical protein [Chaetomium globosum CBS 148.51]
010113933A02799	936	216	695	105.901	346.275	1.7092	Up	2.17e-13	1.06e-12	-	GO:0004857//enzyme inhibitor activity	-	gi|116197411|ref|XP_001224517.1|/5.51878e-128/hypothetical protein CHGG_06861 [Chaetomium globosum CBS 148.51]
010113933A01584	2076	14	45	3.09474	10.1087	1.70771	Up	3.25e-05	8.05e-05	-	GO:0016878//acid-thiol ligase activity	GO:0044238//primary metabolic process	gi|340959632|gb|EGS20813.1|/0/acetoacetate-CoA ligase-like protein [Chaetomium thermophilum var. thermophilum DSM 1495]
010113933A08157	1758	399	1275	104.155	338.223	1.69925	Up	0	0	-	-	-	gi|116181362|ref|XP_001220530.1|/0/conserved hypothetical protein [Chaetomium globosum CBS 148.51]
010113933A00189	991	32	102	14.8184	47.9997	1.69564	Up	3.82e-10	1.4e-09	-	GO:0016491//oxidoreductase activity	GO:0008152//metabolic process	gi|116198977|ref|XP_001225300.1|/8.05264e-173/hypothetical protein CHGG_07644 [Chaetomium globosum CBS 148.51]
010113933A00525	1020	34	108	15.2969	49.3782	1.69064	Up	1.27e-10	4.81e-10	-	GO:0030528//transcription regulator activity	GO:0006352//transcription initiation, DNA-dependent	gi|116206614|ref|XP_001229116.1|/1.20833e-171/hypothetical protein CHGG_02600 [Chaetomium globosum CBS 148.51]
010113933A03293	625	97	308	71.2223	229.817	1.69009	Up	3.35e-14	1.82e-13	-	-	-	gi|116207184|ref|XP_001229401.1|/1.23538e-56/hypothetical protein CHGG_02885 [Chaetomium globosum CBS 148.51]
010113933A01474	780	12	38	7.0601	22.7196	1.68618	Up	0.00015867	0.000363365	-	-	-	-
010113933A10433	1011	12	38	5.44696	17.5285	1.68618	Up	0.00015867	0.000363277	GO:0031224//intrinsic to membrane	-	GO:0050896//response to stimulus	gi|116179534|ref|XP_001219616.1|/1.3634e-167/hypothetical protein CHGG_00395 [Chaetomium globosum CBS 148.51]
010113933A04697	1461	6	19	1.88463	6.06478	1.68618	Up	0.00832432	0.0150452	-	-	-	gi|116181216|ref|XP_001220457.1|/3.60187e-178/predicted protein [Chaetomium globosum CBS 148.51]
010113933A06301	1761	63	199	16.4174	52.6994	1.68256	Up	0	0	-	GO:0016491//oxidoreductase activity;GO:0005506//iron ion binding	-	gi|116205531|ref|XP_001228576.1|/0/hypothetical protein CHGG_10649 [Chaetomium globosum CBS 148.51]
010113933A09448	2151	77	243	16.4276	52.6839	1.68124	Up	0	0	-	-	-	gi|116179874|ref|XP_001219786.1|/2.61799e-149/hypothetical protein CHGG_00565 [Chaetomium globosum CBS 148.51]
010113933A00850	897	939	2956	480.394	1536.82	1.67766	Up	0	0	-	-	-	gi|336271991|ref|XP_003350753.1|/4.90353e-94/opsin related protein [Sordaria macrospora k-hell]
010113933A02259	579	118	371	93.5249	298.818	1.67585	Up	0	0	-	-	-	gi|116205619|ref|XP_001228620.1|/2.66233e-68/predicted protein [Chaetomium globosum CBS 148.51]
010113933A07636	4221	181	569	19.6783	62.865	1.67565	Up	8.64e-14	4.47e-13	-	GO:0034062//RNA polymerase activity;GO:0003676//nucleic acid binding	GO:0010467//gene expression	gi|116195484|ref|XP_001223554.1|/0/hypothetical protein CHGG_04340 [Chaetomium globosum CBS 148.51]
010113933A04235	568	21	66	16.9666	54.1886	1.67529	Up	6.32e-07	1.84e-06	-	-	-	gi|116207898|ref|XP_001229758.1|/4.07217e-90/hypothetical protein CHGG_03242 [Chaetomium globosum CBS 148.51]
010113933A09877	1116	15	47	6.1681	19.6402	1.67091	Up	2.87e-05	7.14e-05	-	-	-	gi|116201981|ref|XP_001226802.1|/4.36288e-129/predicted protein [Chaetomium globosum CBS 148.51]
010113933A05124	777	8	25	4.7249	15.0048	1.66707	Up	0.00252756	0.00493409	-	-	-	gi|116179560|ref|XP_001219629.1|/4.19152e-141/hypothetical protein CHGG_00408 [Chaetomium globosum CBS 148.51]
010113933A07650	1152	130	406	51.7863	164.356	1.66618	Up	0	0	-	GO:0003824//catalytic activity	GO:0008152//metabolic process	gi|116208700|ref|XP_001230159.1|/0/hypothetical protein CHGG_03643 [Chaetomium globosum CBS 148.51]
010113933A07046	1116	57	178	23.4388	74.382	1.66606	Up	4.57e-14	2.46e-13	-	-	-	gi|116200321|ref|XP_001225972.1|/1.89976e-155/hypothetical protein CHGG_08316 [Chaetomium globosum CBS 148.51]
010113933A00557	2793	276	859	45.3484	143.428	1.6612	Up	8.88e-15	5.03e-14	-	GO:0017111//nucleoside-triphosphatase activity;GO:0032561//guanyl ribonucleotide binding	GO:0009207	gi|116207552|ref|XP_001229585.1|/0/hypothetical protein CHGG_03069 [Chaetomium globosum CBS 148.51]
010113933A00932	915	222	690	111.341	351.674	1.65925	Up	0	0	GO:0031224//intrinsic to membrane	-	GO:0050896//response to stimulus	gi|116178964|ref|XP_001219331.1|/6.42279e-166/hypothetical protein CHGG_00110 [Chaetomium globosum CBS 148.51]
010113933A07414	375	48	149	58.74	185.296	1.65742	Up	1.84e-13	9.06e-13	-	-	-	gi|116205898|ref|XP_001228758.1|/6.65527e-46/hypothetical protein CHGG_02242 [Chaetomium globosum CBS 148.51]
010113933A06526	3642	310	961	39.0612	123.054	1.65548	Up	1.5e-13	7.5e-13	GO:0031224//intrinsic to membrane	GO:0043169//cation binding;GO:0043682//copper-transporting ATPase activity;GO:0032559	GO:0035434//copper ion transmembrane transport;GO:0009206	gi|116202739|ref|XP_001227181.1|/0/hypothetical protein CHGG_09254 [Chaetomium globosum CBS 148.51]
010113933A07346	228	107	331	215.364	677.026	1.65243	Up	0	0	-	-	-	gi|116200586|ref|XP_001226105.1|/8.5782e-22/predicted protein [Chaetomium globosum CBS 148.51]
010113933A10112	984	44	136	20.5202	64.4549	1.65124	Up	1.28e-12	5.67e-12	-	-	-	gi|116203711|ref|XP_001227666.1|/1.99189e-123/hypothetical protein CHGG_09739 [Chaetomium globosum CBS 148.51]
010113933A05962	1233	112	345	41.6849	130.487	1.64631	Up	0	0	GO:0044464//cell part	GO:0016803	GO:0042221//response to chemical stimulus	gi|116203331|ref|XP_001227477.1|/0/hypothetical protein CHGG_09550 [Chaetomium globosum CBS 148.51]
010113933A01534	1059	25	77	10.8335	33.9084	1.64614	Up	1.04e-07	3.23e-07	-	-	-	gi|116200135|ref|XP_001225879.1|/2.76991e-158/hypothetical protein CHGG_08223 [Chaetomium globosum CBS 148.51]
010113933A07932	957	379	1164	181.74	567.222	1.64203	Up	0	0	-	-	-	gi|116195252|ref|XP_001223438.1|/5.86677e-157/hypothetical protein CHGG_04224 [Chaetomium globosum CBS 148.51]
010113933A09602	2070	350	1074	77.5929	241.961	1.64078	Up	1.58e-13	7.85e-13	GO:0044464//cell part	GO:0046914//transition metal ion binding	-	gi|116182060|ref|XP_001220879.1|/0/hypothetical protein CHGG_01658 [Chaetomium globosum CBS 148.51]
010113933A04330	2919	116	355	18.2368	56.7161	1.63691	Up	7.79e-14	4.06e-13	GO:0044464//cell part	GO:0046872//metal ion binding;GO:0003677//DNA binding;GO:0034061	GO:0006259//DNA metabolic process	gi|116180714|ref|XP_001220206.1|/0/hypothetical protein CHGG_00985 [Chaetomium globosum CBS 148.51]
010113933A05161	1419	613	1867	198.245	613.584	1.62998	Up	0	0	-	-	GO:0006810//transport	gi|116201439|ref|XP_001226531.1|/0/hypothetical protein CHGG_08604 [Chaetomium globosum CBS 148.51]
010113933A08124	1353	418	1271	141.776	438.086	1.6276	Up	5.08e-13	2.38e-12	-	-	-	gi|116197857|ref|XP_001224740.1|/0/hypothetical protein CHGG_07084 [Chaetomium globosum CBS 148.51]
010113933A08162	1257	88	267	32.1271	99.0576	1.62448	Up	0	0	-	GO:0003676//nucleic acid binding;GO:0034062//RNA polymerase activity	GO:0010467//gene expression	gi|116181350|ref|XP_001220524.1|/0/hypothetical protein CHGG_01303 [Chaetomium globosum CBS 148.51]
010113933A08614	1443	31	94	9.85869	30.379	1.62361	Up	5.68e-09	1.94e-08	-	-	-	gi|116196776|ref|XP_001224200.1|/1.50953e-139/predicted protein [Chaetomium globosum CBS 148.51]
010113933A08184	3237	3804	11523	539.289	1660.1	1.62214	Up	0	0	-	GO:0046914//transition metal ion binding	-	gi|116202447|ref|XP_001227035.1|/0/hypothetical protein CHGG_09108 [Chaetomium globosum CBS 148.51]
010113933A09747	1488	216	653	66.6154	204.655	1.61927	Up	2.17e-13	1.06e-12	-	-	-	gi|116195564|ref|XP_001223594.1|/0/hypothetical protein CHGG_04380 [Chaetomium globosum CBS 148.51]
010113933A09255	1161	59	178	23.3208	71.499	1.6163	Up	7.99e-15	4.55e-14	-	GO:0003824//catalytic activity	-	gi|116191119|ref|XP_001221372.1|/0/hypothetical protein CHGG_05277 [Chaetomium globosum CBS 148.51]
010113933A06417	933	64	193	31.4791	96.469	1.61567	Up	0	0	-	-	-	gi|116198521|ref|XP_001225072.1|/1.86504e-168/hypothetical protein CHGG_07416 [Chaetomium globosum CBS 148.51]
010113933A03499	774	421	1264	249.612	761.585	1.60932	Up	3.28e-13	1.56e-12	-	GO:0016209//antioxidant activity;GO:0016531//copper chaperone activity	GO:0006825//copper ion transport;GO:0006801//superoxide metabolic process;GO:0050790//regulation of catalytic activity	gi|116191665|ref|XP_001221645.1|/1.54232e-111/hypothetical protein CHGG_05550 [Chaetomium globosum CBS 148.51]
010113933A03455	138	1	3	3.32541	10.138	1.60818	Up	0.365494	0.451875	-	-	-	-
010113933A01285	1287	1	3	0.356571	1.08706	1.60818	Up	0.365494	0.452644	-	GO:0003824//catalytic activity	GO:0008152//metabolic process	gi|116195760|ref|XP_001223692.1|/0/hypothetical protein CHGG_04478 [Chaetomium globosum CBS 148.51]
010113933A04621	597	5	15	3.84344	11.7173	1.60818	Up	0.0242328	0.0406012	GO:0044427;GO:0043231//intracellular membrane-bounded organelle	GO:0046914//transition metal ion binding;GO:0003676//nucleic acid binding;GO:0034061	GO:0006260//DNA replication;GO:0006325//chromatin organization	gi|116196940|ref|XP_001224282.1|/1.04893e-86/hypothetical protein CHGG_05068 [Chaetomium globosum CBS 148.51]
010113933A03312	516	2	6	1.77871	5.42267	1.60818	Up	0.172011	0.237051	-	-	-	gi|116206812|ref|XP_001229215.1|/9.1133e-53/predicted protein [Chaetomium globosum CBS 148.51]
010113933A01983	2169	1	3	0.211575	0.645021	1.60818	Up	0.365494	0.453059	-	-	-	gi|116179068|ref|XP_001219383.1|/0/hypothetical protein CHGG_00162 [Chaetomium globosum CBS 148.51]
010113933A01218	711	1	3	0.645438	1.96772	1.60818	Up	0.365494	0.451993	-	GO:0016798//hydrolase activity, acting on glycosyl bonds;GO:0030247//polysaccharide binding	GO:0044238//primary metabolic process	gi|116194286|ref|XP_001222955.1|/1.01917e-135/hypothetical protein CHGG_03741 [Chaetomium globosum CBS 148.51]
010113933A03453	1461	1	3	0.314104	0.957598	1.60818	Up	0.365494	0.451816	-	GO:0005488//binding	-	gi|116197647|ref|XP_001224635.1|/3.05734e-180/hypothetical protein CHGG_06979 [Chaetomium globosum CBS 148.51]
010113933A03735	771	1	3	0.595209	1.81459	1.60818	Up	0.365494	0.451757	-	-	-	gi|116204423|ref|XP_001228022.1|/1.6961e-142/predicted protein [Chaetomium globosum CBS 148.51]
010113933A09988	1104	1	3	0.415676	1.26726	1.60818	Up	0.365494	0.452822	-	-	-	gi|116198441|ref|XP_001225032.1|/5.52894e-64/hypothetical protein CHGG_07376 [Chaetomium globosum CBS 148.51]
010113933A08013	1107	20	60	8.29099	25.2764	1.60818	Up	4.03e-06	1.08e-05	-	-	-	gi|116205968|ref|XP_001228793.1|/3.41872e-73/predicted protein [Chaetomium globosum CBS 148.51]
010113933A02098	405	1	3	1.1331	3.45444	1.60818	Up	0.365494	0.451934	-	-	-	gi|116195816|ref|XP_001223720.1|/1.28977e-57/predicted protein [Chaetomium globosum CBS 148.51]
010113933A07079	432	2	6	2.12457	6.47708	1.60818	Up	0.172011	0.237224	-	-	-	gi|336271239|ref|XP_003350378.1|/7.85673e-39/hypothetical protein SMAC_02091 [Sordaria macrospora k-hell]
010113933A05047	457	2	6	2.00834	6.12276	1.60818	Up	0.172011	0.23719	-	GO:0005515//protein binding	GO:0044267//cellular protein metabolic process	gi|116182782|ref|XP_001221240.1|/6.35532e-24/predicted protein [Chaetomium globosum CBS 148.51]
010113933A05210	504	1	3	0.910528	2.77589	1.60818	Up	0.365494	0.452525	-	-	-	gi|116204083|ref|XP_001227852.1|/3.48946e-86/predicted protein [Chaetomium globosum CBS 148.51]
010113933A00003	504	5	15	4.55264	13.8795	1.60818	Up	0.0242328	0.040594	-	-	-	gi|116179994|ref|XP_001219846.1|/3.37267e-25/hypothetical protein CHGG_00625 [Chaetomium globosum CBS 148.51]
010113933A04670	1656	9	27	2.49406	7.60353	1.60818	Up	0.00218684	0.00431618	-	GO:0046914//transition metal ion binding	-	gi|116182496|ref|XP_001221097.1|/0/hypothetical protein CHGG_01876 [Chaetomium globosum CBS 148.51]
010113933A07620	281	29	87	47.3604	144.386	1.60818	Up	2.63e-08	8.6e-08	-	-	-	-
010113933A07482	1968	1	3	0.233184	0.710899	1.60818	Up	0.365494	0.452466	-	-	-	gi|116181378|ref|XP_001220538.1|/0/hypothetical protein CHGG_01317 [Chaetomium globosum CBS 148.51]
010113933A07259	2586	1	3	0.177458	0.541009	1.60818	Up	0.365494	0.452289	-	-	-	gi|339476285|gb|EGP91376.1|/0/hypothetical protein MYCGRDRAFT_98585 [Mycosphaerella graminicola IPO323]
010113933A10085	1113	4	12	1.64926	5.02803	1.60818	Up	0.0454114	0.0719432	-	-	-	gi|116205643|ref|XP_001228632.1|/7.29782e-157/predicted protein [Chaetomium globosum CBS 148.51]
010113933A00198	465	1	3	0.986895	3.00871	1.60818	Up	0.365494	0.452111	-	-	-	gi|116206134|ref|XP_001228876.1|/8.86642e-40/hypothetical protein CHGG_02360 [Chaetomium globosum CBS 148.51]
010113933A07289	351	2	6	2.61485	7.9718	1.60818	Up	0.172011	0.237017	-	GO:0016491//oxidoreductase activity;GO:0005506//iron ion binding	GO:0008152//metabolic process	gi|336273438|ref|XP_003351473.1|/1.20514e-47/hypothetical protein SMAC_00013 [Sordaria macrospora k-hell]
010113933A10379	546	1	3	0.840488	2.56236	1.60818	Up	0.365494	0.452941	-	-	-	gi|340519136|gb|EGR49375.1|/2.9623e-39/predicted protein [Trichoderma reesei QM6a]
010113933A01418	1119	2	6	0.820208	2.50054	1.60818	Up	0.172011	0.237259	-	-	-	gi|116200995|ref|XP_001226309.1|/8.83269e-102/predicted protein [Chaetomium globosum CBS 148.51]
010113933A10107	225	1	3	2.03958	6.218	1.60818	Up	0.365494	0.452703	-	-	-	gi|116208300|ref|XP_001229959.1|/3.60666e-28/predicted protein [Chaetomium globosum CBS 148.51]
010113933A06571	768	1	3	0.597534	1.82168	1.60818	Up	0.365494	0.452348	-	-	-	gi|116192759|ref|XP_001222192.1|/1.43871e-109/predicted protein [Chaetomium globosum CBS 148.51]
010113933A01000	954	1	3	0.481034	1.46651	1.60818	Up	0.365494	0.452763	-	-	-	gi|116200770|ref|XP_001226197.1|/1.04234e-113/predicted protein [Chaetomium globosum CBS 148.51]
010113933A08592	894	17	51	8.72641	26.6039	1.60818	Up	2.19e-05	5.52e-05	-	GO:0016740//transferase activity	GO:0008152//metabolic process	gi|336465834|gb|EGO53999.1|/4.72278e-89/hypothetical protein NEUTE1DRAFT_124374 [Neurospora tetrasperma FGSC 2508]
010113933A10458	222	1	3	2.06715	6.30203	1.60818	Up	0.365494	0.452407	-	GO:0003824//catalytic activity	GO:0008152//metabolic process	gi|116202139|ref|XP_001226881.1|/1.73497e-30/hypothetical protein CHGG_08954 [Chaetomium globosum CBS 148.51]
010113933A08615	867	1	3	0.529304	1.61367	1.60818	Up	0.365494	0.452229	-	-	-	gi|342876222|gb|EGU77878.1|/2.19007e-27/hypothetical protein FOXB_11642 [Fusarium oxysporum Fo5176]
010113933A06851	279	1	3	1.64483	5.01452	1.60818	Up	0.365494	0.452881	-	-	-	gi|116195596|ref|XP_001223610.1|/8.17075e-36/hypothetical protein CHGG_04396 [Chaetomium globosum CBS 148.51]
010113933A08067	235	1	3	1.95279	5.9534	1.60818	Up	0.365494	0.453	-	-	-	gi|116179206|ref|XP_001219452.1|/3.97594e-22/hypothetical protein CHGG_00231 [Chaetomium globosum CBS 148.51]
010113933A08277	186	1	3	2.46724	7.52177	1.60818	Up	0.365494	0.45217	-	-	-	gi|116181466|ref|XP_001220582.1|/1.28509e-17/predicted protein [Chaetomium globosum CBS 148.51]
010113933A09296	906	14	42	7.09127	21.6189	1.60818	Up	0.000120989	0.000281227	-	-	-	gi|116202493|ref|XP_001227058.1|/6.92544e-112/hypothetical protein CHGG_09131 [Chaetomium globosum CBS 148.51]
010113933A01970	705	4	12	2.60372	7.93787	1.60818	Up	0.0454114	0.0719553	-	GO:0003824//catalytic activity	GO:0008152//metabolic process	gi|116178788|ref|XP_001219243.1|/1.7132e-127/hypothetical protein CHGG_00022 [Chaetomium globosum CBS 148.51]
010113933A02008	684	8	24	5.36733	16.3632	1.60818	Up	0.0039471	0.00749632	-	-	-	gi|116196898|ref|XP_001224261.1|/1.72088e-129/hypothetical protein CHGG_05047 [Chaetomium globosum CBS 148.51]
010113933A10781	933	38	114	18.6907	56.9817	1.60818	Up	1.8e-10	6.78e-10	-	GO:0003824//catalytic activity;GO:0046914//transition metal ion binding	GO:0008152//metabolic process	gi|116207404|ref|XP_001229511.1|/5.16212e-110/hypothetical protein CHGG_02995 [Chaetomium globosum CBS 148.51]
010113933A04458	401	18	54	20.5993	62.8003	1.60818	Up	1.25e-05	3.2e-05	-	-	-	gi|116180004|ref|XP_001219851.1|/2.9812e-70/hypothetical protein CHGG_00630 [Chaetomium globosum CBS 148.51]
010113933A03278	1581	3	9	0.87079	2.65474	1.60818	Up	0.0868772	0.129257	-	-	-	gi|310795754|gb|EFQ31215.1|/3.33699e-103/hypothetical protein GLRG_06359 [Glomerella graminicola M1.001]
010113933A09244	1035	2	6	0.886775	2.70348	1.60818	Up	0.172011	0.237121	-	-	-	gi|116191143|ref|XP_001221384.1|/3.18024e-135/hypothetical protein CHGG_05289 [Chaetomium globosum CBS 148.51]
010113933A06016	681	1	3	0.673871	2.05441	1.60818	Up	0.365494	0.452585	-	-	-	gi|116181030|ref|XP_001220364.1|/6.17859e-63/predicted protein [Chaetomium globosum CBS 148.51]
010113933A01505	276	1	3	1.6627	5.06902	1.60818	Up	0.365494	0.452052	-	-	-	gi|116205914|ref|XP_001228766.1|/3.68259e-44/predicted protein [Chaetomium globosum CBS 148.51]
010113933A06126	1788	2	6	0.513318	1.56493	1.60818	Up	0.172011	0.237086	-	-	GO:0006281//DNA repair	gi|116193597|ref|XP_001222611.1|/0/hypothetical protein CHGG_06516 [Chaetomium globosum CBS 148.51]
010113933A00780	366	3	9	3.76153	11.4676	1.60818	Up	0.0868772	0.129236	-	-	-	-
010113933A02576	1344	2	6	0.682896	2.08192	1.60818	Up	0.172011	0.237155	-	-	GO:0006810//transport	gi|116181426|ref|XP_001220562.1|/0/hypothetical protein CHGG_01341 [Chaetomium globosum CBS 148.51]
010113933A05084	4356	377	1130	39.7171	120.977	1.6069	Up	3.25e-13	1.55e-12	GO:0031224//intrinsic to membrane	GO:0017111//nucleoside-triphosphatase activity;GO:0015405;GO:0032559	GO:0009207;GO:0051234//establishment of localization	gi|340939328|gb|EGS19950.1|/0/hypothetical protein CTHT_0044430 [Chaetomium thermophilum var. thermophilum DSM 1495]
010113933A07751	2211	280	837	58.1157	176.542	1.60301	Up	0	0	GO:0031224//intrinsic to membrane	-	-	gi|116204897|ref|XP_001228259.1|/0/hypothetical protein CHGG_10332 [Chaetomium globosum CBS 148.51]
010113933A09974	1722	161	480	42.9059	129.993	1.59919	Up	0	0	-	-	GO:0006810//transport	gi|116180462|ref|XP_001220080.1|/0/hypothetical protein CHGG_00859 [Chaetomium globosum CBS 148.51]
010113933A10724	702	39	116	25.4948	77.0607	1.59579	Up	1.58e-10	5.96e-10	-	-	-	gi|116198523|ref|XP_001225073.1|/1.7659e-108/hypothetical protein CHGG_07417 [Chaetomium globosum CBS 148.51]
010113933A02409	1959	116	345	27.1736	82.129	1.59569	Up	7.79e-14	4.06e-13	-	-	-	gi|116204755|ref|XP_001228188.1|/0/hypothetical protein CHGG_10261 [Chaetomium globosum CBS 148.51]
010113933A06400	1554	154	456	45.4772	136.844	1.58932	Up	1.51e-13	7.54e-13	-	GO:0003824//catalytic activity	GO:0044238//primary metabolic process	gi|116202555|ref|XP_001227089.1|/0/hypothetical protein CHGG_09162 [Chaetomium globosum CBS 148.51]
010113933A02452	1437	44	130	14.0514	42.1889	1.58615	Up	1.53e-11	6.14e-11	GO:0031224//intrinsic to membrane	-	-	gi|116195176|ref|XP_001223400.1|/0/hypothetical protein CHGG_04186 [Chaetomium globosum CBS 148.51]
010113933A09366	2229	158	466	32.529	97.4962	1.58362	Up	0	0	GO:0043231//intracellular membrane-bounded organelle	GO:0046914//transition metal ion binding;GO:0003676//nucleic acid binding;GO:0001071//nucleic acid binding transcription factor activity	GO:0006351//transcription, DNA-dependent	gi|116181806|ref|XP_001220752.1|/0/hypothetical protein CHGG_01531 [Chaetomium globosum CBS 148.51]
010113933A08954	975	53	156	24.9457	74.616	1.5807	Up	2.03e-13	9.98e-13	-	-	-	gi|116196988|ref|XP_001224306.1|/7.85906e-173/hypothetical protein CHGG_05092 [Chaetomium globosum CBS 148.51]
010113933A08818	489	33	97	30.9691	92.5071	1.57873	Up	6.62e-09	2.25e-08	-	-	-	gi|116197873|ref|XP_001224748.1|/2.00083e-64/hypothetical protein CHGG_07092 [Chaetomium globosum CBS 148.51]
010113933A07569	1617	95	279	26.9611	80.4649	1.57748	Up	0	0	GO:0005743//mitochondrial inner membrane	GO:0008320//protein transmembrane transporter activity	GO:0015031//protein transport	gi|116182526|ref|XP_001221112.1|/0/hypothetical protein CHGG_01891 [Chaetomium globosum CBS 148.51]
010113933A08371	858	416	1220	222.5	663.108	1.57544	Up	0	0	-	-	-	gi|116197162|ref|XP_001224393.1|/5.55638e-92/hypothetical protein CHGG_05179 [Chaetomium globosum CBS 148.51]
010113933A03902	3891	29	85	3.42027	10.1875	1.57462	Up	6.1e-08	1.93e-07	-	-	-	gi|116200714|ref|XP_001226169.1|/0/predicted protein [Chaetomium globosum CBS 148.51]
010113933A02286	1599	81	237	23.2467	69.1213	1.57211	Up	2.29e-14	1.26e-13	-	-	-	gi|336259899|ref|XP_003344748.1|/2.73883e-145/hypothetical protein SMAC_06403 [Sordaria macrospora k-hell]
010113933A02331	1602	363	1056	103.984	307.407	1.56378	Up	0	0	GO:0044424//intracellular part	GO:0048037//cofactor binding;GO:0016836//hydro-lyase activity	GO:0006563//L-serine metabolic process;GO:0019344//cysteine biosynthetic process	gi|116208282|ref|XP_001229950.1|/0/hypothetical protein CHGG_03434 [Chaetomium globosum CBS 148.51]
010113933A00646	1656	87	253	24.1092	71.2479	1.56326	Up	0	0	GO:0031224//intrinsic to membrane	-	-	gi|116192051|ref|XP_001221838.1|/0/hypothetical protein CHGG_05743 [Chaetomium globosum CBS 148.51]
010113933A03475	1464	266	773	83.3805	246.235	1.56226	Up	1.54e-13	7.66e-13	-	-	-	gi|116193795|ref|XP_001222710.1|/0/hypothetical protein CHGG_06615 [Chaetomium globosum CBS 148.51]
010113933A03578	2943	21	61	3.27456	9.66611	1.56163	Up	5.34e-06	1.42e-05	GO:0044464//cell part	GO:0046872//metal ion binding	-	gi|116179786|ref|XP_001219742.1|/0/hypothetical protein CHGG_00521 [Chaetomium globosum CBS 148.51]
010113933A08166	1884	266	770	64.7925	190.6	1.55665	Up	1.54e-13	7.66e-13	GO:0043231//intracellular membrane-bounded organelle	GO:0046914//transition metal ion binding;GO:0001071//nucleic acid binding transcription factor activity	GO:0006351//transcription, DNA-dependent	gi|116181342|ref|XP_001220520.1|/0/hypothetical protein CHGG_01299 [Chaetomium globosum CBS 148.51]
010113933A02155	537	117	338	99.9852	293.531	1.55373	Up	1.25e-13	6.33e-13	-	-	-	gi|116199425|ref|XP_001225524.1|/1.0569e-49/hypothetical protein CHGG_07868 [Chaetomium globosum CBS 148.51]
010113933A07747	1422	103	296	33.24	97.0743	1.54617	Up	0	0	-	GO:0004672//protein kinase activity;GO:0032559	GO:0006464//protein modification process	gi|310794782|gb|EFQ30243.1|/3.84922e-180/hypothetical protein GLRG_05387 [Glomerella graminicola M1.001]
010113933A00773	762	62	178	37.3388	108.937	1.54475	Up	0	0	-	-	-	gi|116194260|ref|XP_001222942.1|/3.81628e-147/hypothetical protein CHGG_03728 [Chaetomium globosum CBS 148.51]
010113933A03234	286	44	126	70.601	205.455	1.54106	Up	7.93e-11	3.05e-10	-	GO:0003824//catalytic activity;GO:0046914//transition metal ion binding	GO:0008152//metabolic process	gi|116191519|ref|XP_001221572.1|/6.4029e-49/hypothetical protein CHGG_05477 [Chaetomium globosum CBS 148.51]
010113933A08742	996	507	1451	233.6	679.391	1.5402	Up	9.28e-13	4.19e-12	-	-	-	gi|116191915|ref|XP_001221770.1|/5.94929e-99/hypothetical protein CHGG_05675 [Chaetomium globosum CBS 148.51]
010113933A04205	377	7	20	8.52081	24.7401	1.53779	Up	0.011136	0.0197533	-	GO:0016491//oxidoreductase activity;GO:0050662//coenzyme binding	GO:0044281//small molecule metabolic process	gi|116195700|ref|XP_001223662.1|/7.86163e-47/hypothetical protein CHGG_04448 [Chaetomium globosum CBS 148.51]
010113933A09407	3951	14	40	1.62609	4.72134	1.53779	Up	0.000283548	0.000631011	-	GO:0016798//hydrolase activity, acting on glycosyl bonds	GO:0055086//nucleobase-containing small molecule metabolic process	gi|116201761|ref|XP_001226692.1|/0/hypothetical protein CHGG_08765 [Chaetomium globosum CBS 148.51]
010113933A02809	1713	156	444	41.7918	120.875	1.53223	Up	1.02e-13	5.22e-13	-	-	-	gi|116179552|ref|XP_001219625.1|/0/hypothetical protein CHGG_00404 [Chaetomium globosum CBS 148.51]
010113933A04367	2061	198	563	44.0871	127.392	1.53085	Up	0	0	-	GO:0003824//catalytic activity;GO:0043169//cation binding	-	gi|116191421|ref|XP_001221523.1|/0/hypothetical protein CHGG_05428 [Chaetomium globosum CBS 148.51]
010113933A05410	1780	199	564	51.3047	147.765	1.52614	Up	1.98e-14	1.09e-13	-	-	GO:0019941//modification-dependent protein catabolic process	gi|116201739|ref|XP_001226681.1|/0/hypothetical protein CHGG_08754 [Chaetomium globosum CBS 148.51]
010113933A07047	480	30	85	28.6816	82.5828	1.52571	Up	1.21e-07	3.73e-07	-	-	-	gi|39969715|ref|XP_366248.1|/4.97187e-20/hypothetical protein [Magnaporthe oryzae 70-15]
010113933A09016	1587	6	17	1.735	4.99556	1.52571	Up	0.0204496	0.0347614	GO:0044464//cell part	GO:0046872//metal ion binding;GO:0015924	-	gi|116202481|ref|XP_001227052.1|/0/hypothetical protein CHGG_09125 [Chaetomium globosum CBS 148.51]
010113933A08109	927	6	17	2.97027	8.55227	1.52571	Up	0.0204496	0.0347676	-	-	-	gi|116197102|ref|XP_001224363.1|/7.04475e-152/predicted protein [Chaetomium globosum CBS 148.51]
010113933A08030	1299	6	17	2.11966	6.10312	1.52571	Up	0.0204496	0.0347739	-	GO:0016757//transferase activity, transferring glycosyl groups	-	gi|116195454|ref|XP_001223539.1|/9.08501e-149/hypothetical protein CHGG_04325 [Chaetomium globosum CBS 148.51]
010113933A05625	1167	138	391	54.2666	156.249	1.52571	Up	1.48e-13	7.4e-13	-	-	-	gi|116198145|ref|XP_001224884.1|/2.76545e-178/hypothetical protein CHGG_07228 [Chaetomium globosum CBS 148.51]
010113933A09689	2112	170	481	36.9385	106.209	1.52372	Up	3.1e-13	1.48e-12	GO:0044464//cell part	GO:0005488//binding	-	gi|116179674|ref|XP_001219686.1|/0/hypothetical protein CHGG_00465 [Chaetomium globosum CBS 148.51]
010113933A08572	1020	27	76	12.1475	34.7477	1.51625	Up	6.42e-07	1.87e-06	-	GO:0032561//guanyl ribonucleotide binding	GO:0006810//transport;GO:0035556//intracellular signal transduction	gi|116182674|ref|XP_001221186.1|/3.54025e-147/hypothetical protein CHGG_01965 [Chaetomium globosum CBS 148.51]
010113933A07470	897	208	585	106.413	304.141	1.51507	Up	2.7e-13	1.3e-12	-	GO:0016791//phosphatase activity	-	gi|340960641|gb|EGS21822.1|/8.2104e-158/hypothetical protein CTHT_0036920 [Chaetomium thermophilum var. thermophilum DSM 1495]
010113933A00446	1395	85	238	27.962	79.5637	1.50864	Up	0	0	-	-	-	gi|116205750|ref|XP_001228684.1|/0/hypothetical protein CHGG_02168 [Chaetomium globosum CBS 148.51]
010113933A05455	1116	5	14	2.05603	5.85027	1.50864	Up	0.0379764	0.0612414	-	GO:0016798//hydrolase activity, acting on glycosyl bonds;GO:0030247//polysaccharide binding	GO:0044238//primary metabolic process	gi|116204477|ref|XP_001228049.1|/1.05562e-163/hypothetical protein CHGG_10122 [Chaetomium globosum CBS 148.51]
010113933A06340	1810	5	14	1.2677	3.60713	1.50864	Up	0.0379764	0.061231	-	GO:0043169//cation binding;GO:0003824//catalytic activity	-	gi|116194886|ref|XP_001223255.1|/0/hypothetical protein CHGG_04041 [Chaetomium globosum CBS 148.51]
010113933A04571	1506	89	249	27.12	77.1057	1.50748	Up	0	0	-	-	-	gi|116191687|ref|XP_001221656.1|/0/hypothetical protein CHGG_05561 [Chaetomium globosum CBS 148.51]
010113933A09615	1005	258	721	117.809	334.566	1.50584	Up	2.29e-13	1.12e-12	-	GO:0046914//transition metal ion binding;GO:0051540	GO:0031163	gi|116199405|ref|XP_001225514.1|/7.95509e-152/hypothetical protein CHGG_07858 [Chaetomium globosum CBS 148.51]
010113933A06399	2001	83	231	19.0351	53.8365	1.49992	Up	1.11e-13	5.63e-13	-	-	-	gi|116202557|ref|XP_001227090.1|/0/hypothetical protein CHGG_09163 [Chaetomium globosum CBS 148.51]
010113933A10267	1605	147	409	42.0307	118.839	1.4995	Up	5.95e-14	3.16e-13	-	GO:0004672//protein kinase activity;GO:0032559	GO:0006464//protein modification process	gi|116181538|ref|XP_001220618.1|/0/hypothetical protein CHGG_01397 [Chaetomium globosum CBS 148.51]
010113933A04012	2289	532	1478	106.657	301.121	1.49736	Up	0	0	-	-	-	gi|116195096|ref|XP_001223360.1|/0/hypothetical protein CHGG_04146 [Chaetomium globosum CBS 148.51]
010113933A05189	2901	9	25	1.4237	4.01887	1.49714	Up	0.0051849	0.0096533	GO:0031224//intrinsic to membrane	GO:0005275//amine transmembrane transporter activity	GO:0006865//amino acid transport	gi|336473442|gb|EGO61602.1|/0/hypothetical protein NEUTE1DRAFT_144727 [Neurospora tetrasperma FGSC 2508]
010113933A01675	3489	193	534	25.3852	71.376	1.49145	Up	5.35e-14	2.85e-13	GO:0044424//intracellular part	GO:0004812//aminoacyl-tRNA ligase activity;GO:0032559	GO:0006418//tRNA aminoacylation for protein translation	gi|121712160|ref|XP_001273695.1|/0/valyl-tRNA synthetase [Aspergillus clavatus NRRL 1]
010113933A02427	1347	137	378	46.6742	130.869	1.48742	Up	2.37e-13	1.15e-12	GO:0031224//intrinsic to membrane;GO:0042579//microbody	-	GO:0016558//protein import into peroxisome matrix	gi|116182052|ref|XP_001220875.1|/8.88302e-171/hypothetical protein CHGG_01654 [Chaetomium globosum CBS 148.51]
010113933A07453	537	331	913	282.864	792.882	1.487	Up	0	0	-	-	-	gi|116199359|ref|XP_001225491.1|/6.80809e-17/predicted protein [Chaetomium globosum CBS 148.51]
010113933A05256	2502	174	479	31.9143	89.2812	1.48415	Up	7.93e-14	4.12e-13	-	GO:0032561//guanyl ribonucleotide binding;GO:0017111//nucleoside-triphosphatase activity	GO:0009207	gi|116181186|ref|XP_001220442.1|/0/hypothetical protein CHGG_01221 [Chaetomium globosum CBS 148.51]
010113933A09962	408	4	11	4.49908	12.5732	1.48265	Up	0.0716472	0.108596	-	-	-	gi|116194183|ref|XP_001222904.1|/1.79734e-51/predicted protein [Chaetomium globosum CBS 148.51]
010113933A10463	1722	68	187	18.1217	50.6431	1.48265	Up	0	0	-	GO:0003676//nucleic acid binding;GO:0034061	GO:0006260//DNA replication	gi|116194682|ref|XP_001223153.1|/0/hypothetical protein CHGG_03939 [Chaetomium globosum CBS 148.51]
010113933A08932	678	8	22	5.41482	15.1323	1.48265	Up	0.00939414	0.0168244	-	-	-	gi|116206538|ref|XP_001229078.1|/1.59615e-95/hypothetical protein CHGG_02562 [Chaetomium globosum CBS 148.51]
010113933A01801	2025	87	239	19.716	55.0408	1.48114	Up	0	0	-	-	-	gi|121779992|sp|Q2GUW6.1|RPC3_CHAGB/0/RecName: Full=DNA-directed RNA polymerase III subunit RPC3; Short=RNA polymerase III subunit C3
010113933A10431	2982	357	978	54.9395	152.948	1.47712	Up	2.15e-13	1.05e-12	-	GO:0005488//binding;GO:0004872//receptor activity	GO:0023052//signaling;GO:0006351//transcription, DNA-dependent	gi|116179528|ref|XP_001219613.1|/0/hypothetical protein CHGG_00392 [Chaetomium globosum CBS 148.51]
010113933A03877	2007	590	1616	134.905	375.497	1.47685	Up	0	0	-	GO:0005515//protein binding;GO:0032559	GO:0044267//cellular protein metabolic process;GO:0050896//response to stimulus	gi|116196014|ref|XP_001223819.1|/0/hypothetical protein CHGG_04605 [Chaetomium globosum CBS 148.51]
010113933A05172	2175	19	52	4.00884	11.1495	1.47573	Up	5.69e-05	0.000137503	-	-	GO:0006464//protein modification process	gi|116203563|ref|XP_001227592.1|/0/hypothetical protein CHGG_09665 [Chaetomium globosum CBS 148.51]
010113933A00630	864	94	257	49.9273	138.718	1.47425	Up	0	0	-	-	-	gi|116196008|ref|XP_001223816.1|/9.46008e-140/hypothetical protein CHGG_04602 [Chaetomium globosum CBS 148.51]
010113933A01825	1218	60	164	22.6062	62.7926	1.47388	Up	6.19e-13	2.86e-12	-	-	-	gi|116181986|ref|XP_001220842.1|/0/hypothetical protein CHGG_01621 [Chaetomium globosum CBS 148.51]
010113933A07270	3282	659	1800	92.1448	255.768	1.47286	Up	0	0	GO:0005759//mitochondrial matrix	GO:0003723//RNA binding;GO:0004175//endopeptidase activity;GO:0010843;GO:0042623//ATPase activity, coupled;GO:0032559;GO:0043566//structure-specific DNA binding	GO:0006979//response to oxidative stress;GO:0006996//organelle organization;GO:0051259//protein oligomerization;GO:0019941//modification-dependent protein catabolic process;GO:0051131//chaperone-mediated protein complex assembly	gi|340959930|gb|EGS21111.1|/0/lon protease-like protein [Chaetomium thermophilum var. thermophilum DSM 1495]
010113933A03575	972	328	895	154.857	429.407	1.47141	Up	1.04e-13	5.33e-13	-	-	-	gi|116179778|ref|XP_001219738.1|/8.37473e-167/hypothetical protein CHGG_00517 [Chaetomium globosum CBS 148.51]
010113933A07195	438	11	30	11.525	31.9418	1.47067	Up	0.00243822	0.00477447	GO:0043231//intracellular membrane-bounded organelle	GO:0046914//transition metal ion binding	GO:0009987//cellular process	gi|116180532|ref|XP_001220115.1|/7.95809e-79/hypothetical protein CHGG_00894 [Chaetomium globosum CBS 148.51]
010113933A01528	1953	44	120	10.3389	28.6544	1.47067	Up	8.87e-10	3.18e-09	-	GO:0004091//carboxylesterase activity	GO:0044238//primary metabolic process	gi|116198461|ref|XP_001225042.1|/0/hypothetical protein CHGG_07386 [Chaetomium globosum CBS 148.51]
010113933A02801	2715	306	833	51.722	143.083	1.468	Up	0	0	-	-	-	gi|340938937|gb|EGS19559.1|/0/hypothetical protein CTHT_0040350 [Chaetomium thermophilum var. thermophilum DSM 1495]
010113933A10786	1317	397	1079	138.334	382.074	1.4657	Up	5.8e-13	2.69e-12	GO:0012505//endomembrane system;GO:0031224//intrinsic to membrane	GO:0005402	GO:0071702	gi|116207414|ref|XP_001229516.1|/0/hypothetical protein CHGG_03000 [Chaetomium globosum CBS 148.51]
010113933A06874	2715	682	1853	115.276	318.286	1.46523	Up	1.12e-12	4.99e-12	-	GO:0004672//protein kinase activity;GO:0032559	GO:0006464//protein modification process;GO:0023052//signaling	gi|116208032|ref|XP_001229825.1|/0/hypothetical protein CHGG_03309 [Chaetomium globosum CBS 148.51]
010113933A05520	1876	2540	6898	621.334	1714.76	1.46456	Up	0	0	GO:0044424//intracellular part	GO:0008135//translation factor activity, nucleic acid binding;GO:0042623//ATPase activity, coupled;GO:0032559	GO:0006412//translation	gi|121789113|sp|Q2HBE7.1|DED1_CHAGB/0/RecName: Full=ATP-dependent RNA helicase DED1
010113933A06821	441	7	19	7.28423	20.0922	1.46379	Up	0.0171381	0.0294498	-	-	-	gi|116192415|ref|XP_001222020.1|/3.23033e-49/hypothetical protein CHGG_05925 [Chaetomium globosum CBS 148.51]
010113933A07225	798	224	608	128.816	355.314	1.46379	Up	7.42e-14	3.89e-13	-	-	-	gi|116179924|ref|XP_001219811.1|/4.26427e-136/hypothetical protein CHGG_00590 [Chaetomium globosum CBS 148.51]
010113933A03617	1503	44	119	13.4344	36.9233	1.4586	Up	1.32e-09	4.66e-09	-	-	-	gi|116182726|ref|XP_001221212.1|/0/hypothetical protein CHGG_01991 [Chaetomium globosum CBS 148.51]
010113933A08323	1716	1388	3750	371.19	1019.12	1.4571	Up	2.1e-12	9.11e-12	-	-	-	gi|116202523|ref|XP_001227073.1|/0/hypothetical protein CHGG_09146 [Chaetomium globosum CBS 148.51]
010113933A05045	498	370	997	340.954	933.637	1.45328	Up	0	0	-	-	-	gi|116182776|ref|XP_001221237.1|/1.48245e-33/predicted protein [Chaetomium globosum CBS 148.51]
010113933A04030	612	396	1066	296.939	812.303	1.45185	Up	0	0	-	GO:0016671//oxidoreductase activity, acting on a sulfur group of donors, disulfide as acceptor	GO:0043412//macromolecule modification	gi|116182794|ref|XP_001221246.1|/6.06008e-109/hypothetical protein CHGG_02025 [Chaetomium globosum CBS 148.51]
010113933A10758	1272	16	43	5.77241	15.765	1.44948	Up	0.000311562	0.000690106	-	GO:0016788//hydrolase activity, acting on ester bonds	-	gi|116206658|ref|XP_001229138.1|/0/hypothetical protein CHGG_02622 [Chaetomium globosum CBS 148.51]
010113933A10486	1137	134	360	54.0839	147.657	1.44898	Up	0	0	-	-	-	gi|116203237|ref|XP_001227430.1|/1.22254e-98/predicted protein [Chaetomium globosum CBS 148.51]
010113933A02022	861	54	145	28.7816	78.5375	1.44824	Up	2.67e-11	1.05e-10	-	-	-	gi|340960116|gb|EGS21297.1|/3.2772e-92/hypothetical protein CTHT_0031510 [Chaetomium thermophilum var. thermophilum DSM 1495]
010113933A01310	432	19	51	20.1834	55.0552	1.44771	Up	8.52e-05	0.000201642	-	-	-	gi|116208288|ref|XP_001229953.1|/2.60941e-42/hypothetical protein CHGG_03437 [Chaetomium globosum CBS 148.51]
010113933A03476	1167	272	729	106.96	291.319	1.44553	Up	6.52e-13	3e-12	GO:0044464//cell part	-	GO:0015031//protein transport	gi|116193797|ref|XP_001222711.1|/3.18617e-150/hypothetical protein CHGG_06616 [Chaetomium globosum CBS 148.51]
010113933A07931	2928	68	182	10.6577	28.9876	1.44355	Up	2.44e-14	1.34e-13	GO:0044464//cell part	GO:0046914//transition metal ion binding	-	gi|116195250|ref|XP_001223437.1|/0/hypothetical protein CHGG_04223 [Chaetomium globosum CBS 148.51]
010113933A06845	648	225	600	159.342	431.806	1.43825	Up	0	0	-	-	-	gi|341038778|gb|EGS23770.1|/9.39414e-26/hypothetical protein CTHT_0004720 [Chaetomium thermophilum var. thermophilum DSM 1495]
010113933A08745	217	12	32	25.3773	68.7705	1.43825	Up	0.0020587	0.00408544	-	-	-	gi|116208500|ref|XP_001230059.1|/1.64133e-12/hypothetical protein CHGG_03543 [Chaetomium globosum CBS 148.51]
010113933A04411	1897	6	16	1.45147	3.93337	1.43825	Up	0.0315446	0.0518237	-	GO:0003824//catalytic activity	-	gi|116191887|ref|XP_001221756.1|/0/hypothetical protein CHGG_05661 [Chaetomium globosum CBS 148.51]
010113933A08835	1620	12	32	3.39931	9.21185	1.43825	Up	0.0020587	0.00408458	-	-	-	gi|116197198|ref|XP_001224411.1|/0/hypothetical protein CHGG_05197 [Chaetomium globosum CBS 148.51]
010113933A04674	679	3	8	2.02757	5.49455	1.43825	Up	0.138449	0.194598	-	GO:0016491//oxidoreductase activity;GO:0005506//iron ion binding	-	gi|116195660|ref|XP_001223642.1|/3.31278e-109/hypothetical protein CHGG_04428 [Chaetomium globosum CBS 148.51]
010113933A09155	534	3	8	2.57813	6.98652	1.43825	Up	0.138449	0.194569	-	-	-	gi|116181872|ref|XP_001220785.1|/1.76685e-65/hypothetical protein CHGG_01564 [Chaetomium globosum CBS 148.51]
010113933A09485	2599	59	157	10.4177	28.1712	1.43519	Up	5.63e-12	2.34e-11	-	-	-	gi|116180360|ref|XP_001220029.1|/0/hypothetical protein CHGG_00808 [Chaetomium globosum CBS 148.51]
010113933A02052	2037	909	2412	204.784	552.202	1.43109	Up	2.28e-12	9.86e-12	-	-	-	gi|116193537|ref|XP_001222581.1|/0/hypothetical protein CHGG_06486 [Chaetomium globosum CBS 148.51]
010113933A03536	1296	75	199	26.5571	71.6078	1.43102	Up	0	0	-	-	-	gi|340992675|gb|EGS23230.1|/1.88819e-146/hypothetical protein CTHT_0008940 [Chaetomium thermophilum var. thermophilum DSM 1495]
010113933A10190	444	28	74	28.94	77.725	1.42531	Up	2.73e-06	7.48e-06	-	-	-	gi|322709985|gb|EFZ01560.1|/2.75286e-13/hypothetical protein MAA_02789 [Metarhizium anisopliae ARSEF 23]
010113933A09398	2263	14	37	2.83901	7.62481	1.42531	Up	0.000976142	0.00202109	-	GO:0016301//kinase activity;GO:0032559	GO:0006464//protein modification process	gi|116200846|ref|XP_001226235.1|/0/hypothetical protein CHGG_10968 [Chaetomium globosum CBS 148.51]
010113933A06377	3678	338	893	42.1725	113.227	1.42485	Up	3e-14	1.63e-13	-	GO:0017111//nucleoside-triphosphatase activity;GO:0046914//transition metal ion binding;GO:0003676//nucleic acid binding;GO:0032559	-	gi|116193103|ref|XP_001222364.1|/0/hypothetical protein CHGG_06269 [Chaetomium globosum CBS 148.51]
010113933A10086	1554	103	272	30.4166	81.6263	1.42418	Up	0	0	-	-	-	gi|116205641|ref|XP_001228631.1|/0/hypothetical protein CHGG_10704 [Chaetomium globosum CBS 148.51]
010113933A06261	3526	192	507	24.9887	67.056	1.42409	Up	0	0	-	-	-	gi|340975776|gb|EGS22891.1|/0/RNA polymerase II elongator-like protein [Chaetomium thermophilum var. thermophilum DSM 1495]
010113933A06321	873	11	29	5.78232	15.4916	1.42176	Up	0.00367958	0.00702067	-	-	-	gi|116182028|ref|XP_001220863.1|/4.61843e-142/hypothetical protein CHGG_01642 [Chaetomium globosum CBS 148.51]
010113933A04054	1485	49	129	15.1424	40.5112	1.41973	Up	6.02e-10	2.19e-09	GO:0031224//intrinsic to membrane	-	-	gi|116182504|ref|XP_001221101.1|/0/hypothetical protein CHGG_01880 [Chaetomium globosum CBS 148.51]
010113933A10284	1953	24	63	5.6394	15.0435	1.41553	Up	1.7e-05	4.33e-05	-	-	-	gi|116201609|ref|XP_001226616.1|/0/hypothetical protein CHGG_08689 [Chaetomium globosum CBS 148.51]
010113933A07058	484	8	21	7.58523	20.2342	1.41553	Up	0.0142989	0.0248875	-	-	-	gi|116180906|ref|XP_001220302.1|/4.40526e-48/hypothetical protein CHGG_01081 [Chaetomium globosum CBS 148.51]
010113933A09959	2922	37	97	5.81093	15.4812	1.41367	Up	9.07e-08	2.83e-07	-	-	-	gi|116205553|ref|XP_001228587.1|/0/hypothetical protein CHGG_10660 [Chaetomium globosum CBS 148.51]
010113933A08100	430	29	76	30.9495	82.4247	1.41316	Up	2.32e-06	6.4e-06	GO:0031090//organelle membrane	GO:0016667//oxidoreductase activity, acting on a sulfur group of donors;GO:0050662//coenzyme binding	GO:0006457//protein folding	gi|116182164|ref|XP_001220931.1|/6.1909e-68/hypothetical protein CHGG_01710 [Chaetomium globosum CBS 148.51]
010113933A08251	2736	379	993	63.5693	169.256	1.41281	Up	0	0	GO:0043231//intracellular membrane-bounded organelle	GO:0046914//transition metal ion binding;GO:0003676//nucleic acid binding;GO:0001071//nucleic acid binding transcription factor activity	GO:0006351//transcription, DNA-dependent	gi|116206928|ref|XP_001229273.1|/0/hypothetical protein CHGG_02757 [Chaetomium globosum CBS 148.51]
010113933A03752	1110	21	55	8.68201	23.1074	1.41226	Up	6.13e-05	0.000147517	-	-	-	gi|116199803|ref|XP_001225713.1|/0/hypothetical protein CHGG_08057 [Chaetomium globosum CBS 148.51]
010113933A04070	1074	57	149	24.3554	64.6985	1.40949	Up	3.62e-11	1.42e-10	-	GO:0008168//methyltransferase activity	GO:0032259//methylation	gi|121788175|sp|Q2H9L1.1|DOT1_CHAGB/0/RecName: Full=Histone-lysine N-methyltransferase, H3 lysine-79 specific; AltName: Full=Histone H3-K79 methyltransferase; Short=H3-K79-HMTase
010113933A09445	789	69	180	40.1325	106.392	1.40654	Up	2.98e-13	1.43e-12	-	-	-	gi|116179868|ref|XP_001219783.1|/5.76653e-97/hypothetical protein CHGG_00562 [Chaetomium globosum CBS 148.51]
010113933A09714	1071	3740	9745	1602.53	4243.31	1.40484	Up	8.68e-12	3.54e-11	-	-	-	gi|116214431|ref|XP_001230232.1|/2.61936e-180/hypothetical protein CHGG_11056 [Chaetomium globosum CBS 148.51]
010113933A00094	238	5	13	9.64089	25.4729	1.40173	Up	0.0587592	0.0912702	-	-	-	-
010113933A10575	687	135	351	90.1781	238.266	1.40173	Up	1.77e-13	8.75e-13	GO:0044464//cell part	-	GO:0015031//protein transport	gi|116180476|ref|XP_001220087.1|/2.13758e-103/vesicle transport v-SNARE protein VTI1 [Chaetomium globosum CBS 148.51]
010113933A04750	1539	5	13	1.49092	3.93928	1.40173	Up	0.0587592	0.0912852	-	-	-	gi|116205984|ref|XP_001228801.1|/0/hypothetical protein CHGG_02285 [Chaetomium globosum CBS 148.51]
010113933A05436	1782	5	13	1.28762	3.4021	1.40173	Up	0.0587592	0.0912553	-	-	-	gi|116179132|ref|XP_001219415.1|/0/predicted protein [Chaetomium globosum CBS 148.51]
010113933A02428	1488	5	13	1.54202	4.07429	1.40173	Up	0.0587592	0.0912403	GO:0044432//endoplasmic reticulum part	GO:0032559	GO:0050896//response to stimulus	gi|116182050|ref|XP_001220874.1|/0/hypothetical protein CHGG_01653 [Chaetomium globosum CBS 148.51]
010113933A07736	1738	5	13	1.32021	3.48823	1.40173	Up	0.0587592	0.0913002	-	-	-	gi|116207750|ref|XP_001229684.1|/1.1127e-147/predicted protein [Chaetomium globosum CBS 148.51]
010113933A02659	1338	107	278	36.6988	96.8949	1.40069	Up	0	0	-	GO:0046872//metal ion binding	GO:0006351//transcription, DNA-dependent	gi|116199759|ref|XP_001225691.1|/7.29101e-149/hypothetical protein CHGG_08035 [Chaetomium globosum CBS 148.51]
010113933A08454	2979	32	83	4.92951	12.9933	1.39825	Up	9.63e-07	2.75e-06	-	GO:0003676//nucleic acid binding	GO:0006259//DNA metabolic process	gi|116194884|ref|XP_001223254.1|/0/hypothetical protein CHGG_04040 [Chaetomium globosum CBS 148.51]
010113933A02626	996	39	101	17.9692	47.2905	1.39602	Up	6.56e-08	2.07e-07	-	-	-	gi|116199407|ref|XP_001225515.1|/7.5179e-150/hypothetical protein CHGG_07859 [Chaetomium globosum CBS 148.51]
010113933A06637	1556	17	44	5.01376	13.1873	1.39518	Up	0.000392802	0.000857798	GO:0044464//cell part	-	GO:0006810//transport	gi|116208666|ref|XP_001230142.1|/0/hypothetical protein CHGG_03626 [Chaetomium globosum CBS 148.51]
010113933A03292	558	34	88	27.962	73.5462	1.39518	Up	4.71e-07	1.39e-06	GO:0031224//intrinsic to membrane	-	GO:0051234//establishment of localization	gi|116192863|ref|XP_001222244.1|/2.40914e-31/predicted protein [Chaetomium globosum CBS 148.51]
010113933A08165	1365	176	455	59.1703	155.45	1.3935	Up	0	0	-	-	-	gi|116181344|ref|XP_001220521.1|/0/hypothetical protein CHGG_01300 [Chaetomium globosum CBS 148.51]
010113933A06886	1374	477	1233	159.315	418.493	1.39333	Up	0	0	GO:0043231//intracellular membrane-bounded organelle	GO:0046914//transition metal ion binding;GO:0001071//nucleic acid binding transcription factor activity	GO:0006351//transcription, DNA-dependent	gi|116181930|ref|XP_001220814.1|/0/hypothetical protein CHGG_01593 [Chaetomium globosum CBS 148.51]
010113933A07461	633	12	31	8.69965	22.8386	1.39245	Up	0.00308614	0.00594233	-	-	-	gi|116208682|ref|XP_001230150.1|/2.89453e-109/hypothetical protein CHGG_03634 [Chaetomium globosum CBS 148.51]
010113933A01212	2046	133	343	29.8312	78.1809	1.39	Up	8.93e-14	4.61e-13	-	-	-	gi|116196290|ref|XP_001223957.1|/0/hypothetical protein CHGG_04743 [Chaetomium globosum CBS 148.51]
010113933A09033	552	21	54	17.4584	45.6212	1.38578	Up	9.08e-05	0.000214106	-	GO:0046914//transition metal ion binding;GO:0016616//oxidoreductase activity, acting on the CH-OH group of donors, NAD or NADP as acceptor;GO:0016814//hydrolase activity, acting on carbon-nitrogen (but not peptide) bonds, in cyclic amidines	GO:0006771	gi|116201857|ref|XP_001226740.1|/1.34423e-103/hypothetical protein CHGG_08813 [Chaetomium globosum CBS 148.51]
010113933A10705	1902	340	874	82.0337	214.295	1.38531	Up	6.13e-14	3.25e-13	GO:0044464//cell part	GO:0046914//transition metal ion binding	-	gi|116201565|ref|XP_001226594.1|/0/hypothetical protein CHGG_08667 [Chaetomium globosum CBS 148.51]
010113933A01375	1047	58	149	25.4217	66.3669	1.3844	Up	6.59e-11	2.55e-10	GO:0043231//intracellular membrane-bounded organelle	GO:0043169//cation binding;GO:0051536//iron-sulfur cluster binding;GO:0016783//sulfurtransferase activity	GO:0006633//fatty acid biosynthetic process	gi|116193017|ref|XP_001222321.1|/0/hypothetical protein CHGG_06226 [Chaetomium globosum CBS 148.51]
010113933A09243	933	515	1323	253.308	661.287	1.38438	Up	9.34e-13	4.21e-12	-	GO:0003824//catalytic activity	GO:0008152//metabolic process	gi|116191145|ref|XP_001221385.1|/1.97732e-103/hypothetical protein CHGG_05290 [Chaetomium globosum CBS 148.51]
010113933A03450	2688	446	1144	76.1429	198.476	1.38219	Up	0	0	-	-	-	gi|116197641|ref|XP_001224632.1|/0/hypothetical protein CHGG_06976 [Chaetomium globosum CBS 148.51]
010113933A09257	3852	484	1241	57.6611	150.244	1.38164	Up	1.75e-12	7.64e-12	-	GO:0017111//nucleoside-triphosphatase activity;GO:0000166//nucleotide binding	GO:0009987//cellular process;GO:0006810//transport	gi|340905548|gb|EGS17916.1|/0/hypothetical protein CTHT_0072760 [Chaetomium thermophilum var. thermophilum DSM 1495]
010113933A03712	972	57	146	26.9112	70.0485	1.38015	Up	1.13e-10	4.32e-10	-	-	-	gi|116195156|ref|XP_001223390.1|/1.64203e-146/hypothetical protein CHGG_04176 [Chaetomium globosum CBS 148.51]
010113933A06912	1904	18	46	4.3384	11.2669	1.37685	Up	0.000330786	0.000730122	GO:0000808//origin recognition complex	GO:0003676//nucleic acid binding	GO:0006259//DNA metabolic process	gi|116207070|ref|XP_001229344.1|/0/hypothetical protein CHGG_02828 [Chaetomium globosum CBS 148.51]
010113933A01850	1122	47	120	19.2233	49.877	1.37552	Up	5.64e-09	1.92e-08	-	GO:0003824//catalytic activity	GO:0044238//primary metabolic process	gi|116181938|ref|XP_001220818.1|/0/hypothetical protein CHGG_01597 [Chaetomium globosum CBS 148.51]
010113933A06532	1935	20	51	4.74322	12.2914	1.37371	Up	0.000158823	0.000363452	-	GO:0034061;GO:0003677//DNA binding	GO:0006259//DNA metabolic process	gi|116199613|ref|XP_001225618.1|/0/hypothetical protein CHGG_07962 [Chaetomium globosum CBS 148.51]
010113933A05493	321	20	51	28.5923	74.093	1.37371	Up	0.000158823	0.00036354	GO:0019866//organelle inner membrane;GO:0031224//intrinsic to membrane;GO:0043231//intracellular membrane-bounded organelle	-	GO:0006810//transport	gi|116180720|ref|XP_001220209.1|/5.59101e-45/hypothetical protein CHGG_00988 [Chaetomium globosum CBS 148.51]
010113933A00900	2565	294	748	52.5998	135.996	1.37044	Up	0	0	-	GO:0003676//nucleic acid binding;GO:0003678//DNA helicase activity;GO:0032559	GO:0006281//DNA repair	gi|116191997|ref|XP_001221811.1|/0/hypothetical protein CHGG_05716 [Chaetomium globosum CBS 148.51]
010113933A02883	1215	48	122	18.1296	46.8269	1.36899	Up	4.78e-09	1.64e-08	-	-	-	gi|116201355|ref|XP_001226489.1|/4.10359e-55/predicted protein [Chaetomium globosum CBS 148.51]
010113933A06139	1599	69	175	19.8027	51.0389	1.3659	Up	2.36e-12	1.02e-11	GO:0043231//intracellular membrane-bounded organelle	GO:0046914//transition metal ion binding;GO:0001071//nucleic acid binding transcription factor activity	GO:0006351//transcription, DNA-dependent	gi|116180596|ref|XP_001220147.1|/0/hypothetical protein CHGG_00926 [Chaetomium globosum CBS 148.51]
010113933A03608	924	99	251	49.1685	126.682	1.3654	Up	0	0	GO:0044464//cell part	GO:0046914//transition metal ion binding	-	gi|116206746|ref|XP_001229182.1|/4.87512e-137/hypothetical protein CHGG_02666 [Chaetomium globosum CBS 148.51]
010113933A01039	1566	15	38	4.39565	11.3163	1.36425	Up	0.00122128	0.0024991	GO:0044464//cell part	GO:0046872//metal ion binding;GO:0015924;GO:0008233//peptidase activity	GO:0019538//protein metabolic process	gi|116205445|ref|XP_001228533.1|/0/hypothetical protein CHGG_10606 [Chaetomium globosum CBS 148.51]
010113933A07462	371	689	1743	852.255	2190.97	1.36221	Up	0	0	-	GO:0003824//catalytic activity;GO:0046914//transition metal ion binding	GO:0008152//metabolic process	gi|116208680|ref|XP_001230149.1|/2.21566e-65/hypothetical protein CHGG_03633 [Chaetomium globosum CBS 148.51]
010113933A00635	1497	275	695	84.3014	216.509	1.36079	Up	5.33e-13	2.49e-12	-	-	-	gi|116181894|ref|XP_001220796.1|/0/hypothetical protein CHGG_01575 [Chaetomium globosum CBS 148.51]
010113933A02142	1914	186	470	44.5959	114.516	1.36057	Up	5.6e-13	2.61e-12	-	-	-	gi|116199221|ref|XP_001225422.1|/0/hypothetical protein CHGG_07766 [Chaetomium globosum CBS 148.51]
010113933A04031	1026	655	1651	292.967	750.433	1.35699	Up	5.53e-13	2.58e-12	GO:0031224//intrinsic to membrane	-	-	gi|116182792|ref|XP_001221245.1|/0/hypothetical protein CHGG_02024 [Chaetomium globosum CBS 148.51]
010113933A07235	3159	567	1428	82.3678	210.81	1.35579	Up	0	0	-	-	-	gi|116204523|ref|XP_001228072.1|/0/hypothetical protein CHGG_10145 [Chaetomium globosum CBS 148.51]
010113933A09939	4575	530	1332	53.1629	135.777	1.35274	Up	0	0	GO:0031224//intrinsic to membrane	GO:0017111//nucleoside-triphosphatase activity;GO:0015405;GO:0032559	GO:0009207;GO:0051234//establishment of localization	gi|340939524|gb|EGS20146.1|/0/putative ATP-binding cassette (ABC) transporter protein [Chaetomium thermophilum var. thermophilum DSM 1495]
010113933A03471	1365	630	1581	211.803	540.146	1.35063	Up	6.21e-13	2.87e-12	-	-	-	gi|116197593|ref|XP_001224608.1|/1.02792e-166/hypothetical protein CHGG_06952 [Chaetomium globosum CBS 148.51]
010113933A00886	705	113	283	73.5552	187.202	1.34769	Up	2.3e-13	1.12e-12	GO:0005739//mitochondrion	GO:0042802//identical protein binding;GO:0030554//adenyl nucleotide binding	GO:0044267//cellular protein metabolic process	gi|116205065|ref|XP_001228343.1|/5.92929e-104/hypothetical protein CHGG_10416 [Chaetomium globosum CBS 148.51]
010113933A00434	2973	141	353	21.7645	55.3722	1.34719	Up	0	0	-	GO:0003824//catalytic activity	-	gi|116201083|ref|XP_001226353.1|/0/hypothetical protein CHGG_08426 [Chaetomium globosum CBS 148.51]
010113933A05004	1110	4	10	1.65372	4.20135	1.34514	Up	0.11132	0.162254	-	-	-	gi|116193911|ref|XP_001222768.1|/1.69123e-121/hypothetical protein CHGG_06673 [Chaetomium globosum CBS 148.51]
010113933A08682	567	2	5	1.61872	4.11243	1.34514	Up	0.278746	0.357427	-	-	GO:0006825//copper ion transport	gi|116192595|ref|XP_001222110.1|/1.60878e-70/hypothetical protein CHGG_06015 [Chaetomium globosum CBS 148.51]
010113933A00906	1371	2	5	0.669448	1.70077	1.34514	Up	0.278746	0.357378	-	GO:0016407//acetyltransferase activity	-	gi|116194173|ref|XP_001222899.1|/5.50911e-152/hypothetical protein CHGG_06804 [Chaetomium globosum CBS 148.51]
010113933A04464	339	20	50	27.0741	68.7832	1.34514	Up	0.000233628	0.000525732	-	-	-	gi|341038931|gb|EGS23923.1|/3.56291e-39/hypothetical protein CTHT_0006320 [Chaetomium thermophilum var. thermophilum DSM 1495]
010113933A07288	250	6	15	11.0138	27.981	1.34514	Up	0.048079	0.0757759	-	-	-	-
010113933A10146	714	4	10	2.5709	6.53151	1.34514	Up	0.11132	0.162279	-	-	-	gi|116199235|ref|XP_001225429.1|/3.18532e-105/hypothetical protein CHGG_07773 [Chaetomium globosum CBS 148.51]
010113933A07678	285	2	5	3.2204	8.18158	1.34514	Up	0.278746	0.35733	-	-	-	gi|116179374|ref|XP_001219536.1|/4.43415e-50/predicted protein [Chaetomium globosum CBS 148.51]
010113933A02766	482	4	10	3.80835	9.67531	1.34514	Up	0.11132	0.162204	-	GO:0016740//transferase activity	-	gi|116203167|ref|XP_001227395.1|/2.88118e-60/hypothetical protein CHGG_09468 [Chaetomium globosum CBS 148.51]
010113933A06867	393	2	5	2.3354	5.93321	1.34514	Up	0.278746	0.357281	-	GO:0008172	GO:0006259//DNA metabolic process	gi|342882201|gb|EGU82929.1|/2.24943e-30/hypothetical protein FOXB_06482 [Fusarium oxysporum Fo5176]
010113933A06410	357	2	5	2.5709	6.53151	1.34514	Up	0.278746	0.357233	-	GO:0003677//DNA binding;GO:0001071//nucleic acid binding transcription factor activity	GO:0006351//transcription, DNA-dependent	gi|116201641|ref|XP_001226632.1|/2.17612e-57/hypothetical protein CHGG_08705 [Chaetomium globosum CBS 148.51]
010113933A02577	1767	4	10	1.03884	2.63922	1.34514	Up	0.11132	0.162179	-	-	-	gi|116181424|ref|XP_001220561.1|/0/predicted protein [Chaetomium globosum CBS 148.51]
010113933A10749	4190	4	10	0.438097	1.11301	1.34514	Up	0.11132	0.162229	-	-	-	gi|116199653|ref|XP_001225638.1|/0/predicted protein [Chaetomium globosum CBS 148.51]
010113933A05724	1104	4	10	1.6627	4.22419	1.34514	Up	0.11132	0.162154	-	-	-	gi|341038805|gb|EGS23797.1|/8.90936e-30/hypothetical protein CTHT_0005010 [Chaetomium thermophilum var. thermophilum DSM 1495]
010113933A03487	3159	212	529	30.7971	78.0941	1.34242	Up	0	0	-	GO:0008081//phosphoric diester hydrolase activity;GO:0003676//nucleic acid binding	GO:0019400;GO:0006281//DNA repair	gi|116180194|ref|XP_001219946.1|/0/hypothetical protein CHGG_00725 [Chaetomium globosum CBS 148.51]
010113933A08263	382	91	227	109.321	277.124	1.34197	Up	0	0	-	-	-	gi|116196378|ref|XP_001224001.1|/5.40598e-48/predicted protein [Chaetomium globosum CBS 148.51]
010113933A05205	726	77	192	48.6719	123.332	1.34139	Up	4.05e-13	1.91e-12	GO:0005667//transcription factor complex	GO:0030528//transcription regulator activity	GO:0006352//transcription initiation, DNA-dependent	gi|116202543|ref|XP_001227083.1|/1.20899e-107/hypothetical protein CHGG_09156 [Chaetomium globosum CBS 148.51]
010113933A07130	2187	261	648	54.7666	138.178	1.33516	Up	1.58e-13	7.86e-13	-	-	-	gi|116208426|ref|XP_001230022.1|/0/hypothetical protein CHGG_03506 [Chaetomium globosum CBS 148.51]
010113933A04886	3066	215	533	32.1803	81.0713	1.33301	Up	0	0	-	-	-	gi|116197080|ref|XP_001224352.1|/0/predicted protein [Chaetomium globosum CBS 148.51]
010113933A01157	1293	268	663	95.1175	239.126	1.32999	Up	7.46e-14	3.91e-13	GO:0043231//intracellular membrane-bounded organelle	GO:0003676//nucleic acid binding	-	gi|116192803|ref|XP_001222214.1|/0/hypothetical protein CHGG_06119 [Chaetomium globosum CBS 148.51]
010113933A09178	915	38	94	19.0584	47.9092	1.32987	Up	5.14e-07	1.51e-06	-	-	-	gi|116199529|ref|XP_001225576.1|/6.13834e-92/hypothetical protein CHGG_07920 [Chaetomium globosum CBS 148.51]
010113933A02840	1722	1899	4690	506.076	1270.14	1.32756	Up	3.5e-12	1.49e-11	GO:0044424//intracellular part	GO:0032559;GO:0004779//sulfate adenylyltransferase activity	GO:0000097//sulfur amino acid biosynthetic process;GO:0006796//phosphate-containing compound metabolic process	gi|121785132|sp|Q2H454.1|MET3_CHAGB/0/RecName: Full=Sulfate adenylyltransferase; AltName: Full=ATP-sulfurylase; AltName: Full=Sulfate adenylate transferase; Short=SAT
010113933A00926	1131	128	316	51.9363	130.298	1.32699	Up	3.55e-15	2.05e-14	-	-	-	gi|116178954|ref|XP_001219326.1|/0/hypothetical protein CHGG_00105 [Chaetomium globosum CBS 148.51]
010113933A02794	1069	43	106	18.4593	46.2424	1.32487	Up	1.04e-07	3.23e-07	GO:0044424//intracellular part	GO:0004812//aminoacyl-tRNA ligase activity;GO:0032559	GO:0006418//tRNA aminoacylation for protein translation	gi|116207542|ref|XP_001229580.1|/3.43015e-156/hypothetical protein CHGG_03064 [Chaetomium globosum CBS 148.51]
010113933A08809	1419	251	616	81.1737	202.447	1.31846	Up	8.17e-14	4.24e-13	-	GO:0016491//oxidoreductase activity;GO:0005506//iron ion binding	GO:0008152//metabolic process	gi|116179266|ref|XP_001219482.1|/0/hypothetical protein CHGG_00261 [Chaetomium globosum CBS 148.51]
010113933A05976	1932	410	1006	97.387	242.83	1.31815	Up	1.04e-12	4.67e-12	-	GO:0032559;GO:0042623//ATPase activity, coupled	-	gi|116196190|ref|XP_001223907.1|/0/hypothetical protein CHGG_04693 [Chaetomium globosum CBS 148.51]
010113933A03977	1344	20	49	6.82896	17.0023	1.316	Up	0.000341966	0.000754095	-	-	-	gi|116180026|ref|XP_001219862.1|/2.95484e-158/hypothetical protein CHGG_00641 [Chaetomium globosum CBS 148.51]
010113933A02879	1149	69	169	27.5583	68.5928	1.31557	Up	2.23e-11	8.88e-11	-	GO:0043169//cation binding;GO:0016836//hydro-lyase activity	GO:0006778//porphyrin-containing compound metabolic process;GO:0018130	gi|116180078|ref|XP_001219888.1|/0/conserved hypothetical protein [Chaetomium globosum CBS 148.51]
010113933A04326	318	64	156	92.3585	228.775	1.30862	Up	1.56e-10	5.88e-10	-	-	-	gi|116180824|ref|XP_001220261.1|/1.86311e-48/hypothetical protein CHGG_01040 [Chaetomium globosum CBS 148.51]
010113933A04300	801	35	85	20.0521	49.4878	1.30332	Up	2.62e-06	7.2e-06	-	-	-	gi|116192551|ref|XP_001222088.1|/5.04826e-153/hypothetical protein CHGG_05993 [Chaetomium globosum CBS 148.51]
010113933A01982	579	14	34	11.0962	27.385	1.30332	Up	0.00317818	0.00610836	-	-	-	gi|116179066|ref|XP_001219382.1|/6.57278e-59/predicted protein [Chaetomium globosum CBS 148.51]
010113933A05014	264	80	194	139.063	342.697	1.3012	Up	1.07e-12	4.78e-12	-	-	-	-
010113933A10079	711	106	257	68.4164	168.568	1.30092	Up	0	0	-	-	-	gi|116199239|ref|XP_001225431.1|/3.75988e-122/hypothetical protein CHGG_07775 [Chaetomium globosum CBS 148.51]
010113933A09809	1215	36	87	13.5972	33.393	1.29623	Up	2.2e-06	6.08e-06	-	GO:0003676//nucleic acid binding;GO:0030528//transcription regulator activity	GO:0006351//transcription, DNA-dependent	gi|116195868|ref|XP_001223746.1|/2.04495e-155/hypothetical protein CHGG_04532 [Chaetomium globosum CBS 148.51]
010113933A02345	1581	216	522	62.6969	153.975	1.29623	Up	2.17e-13	1.06e-12	-	-	GO:0006810//transport	gi|116195882|ref|XP_001223753.1|/0/hypothetical protein CHGG_04539 [Chaetomium globosum CBS 148.51]
010113933A01167	975	241	582	113.432	278.375	1.2952	Up	1.75e-13	8.66e-13	GO:0043231//intracellular membrane-bounded organelle	GO:0003676//nucleic acid binding	GO:0006412//translation;GO:0042254//ribosome biogenesis	gi|116207688|ref|XP_001229653.1|/2.08262e-149/hypothetical protein CHGG_03137 [Chaetomium globosum CBS 148.51]
010113933A09686	1281	197	473	70.5734	172.196	1.28686	Up	0	0	-	-	-	gi|340931833|gb|EGS19366.1|/3.26351e-159/hypothetical protein CTHT_0048250 [Chaetomium thermophilum var. thermophilum DSM 1495]
010113933A05518	1138	80	192	32.2605	78.6812	1.28625	Up	2.3e-12	9.95e-12	-	-	-	gi|116206330|ref|XP_001228974.1|/1.0562e-142/hypothetical protein CHGG_02458 [Chaetomium globosum CBS 148.51]
010113933A08230	1938	25	60	5.91984	14.4381	1.28625	Up	9.64e-05	0.000226605	-	GO:0003824//catalytic activity;GO:0046914//transition metal ion binding	GO:0008152//metabolic process	gi|116201793|ref|XP_001226708.1|/0/hypothetical protein CHGG_08781 [Chaetomium globosum CBS 148.51]
010113933A08397	564	48	115	39.0559	95.0891	1.28374	Up	6.36e-08	2.01e-07	-	-	-	gi|116193351|ref|XP_001222488.1|/3.44038e-49/predicted protein [Chaetomium globosum CBS 148.51]
010113933A10257	1710	163	390	43.7437	106.361	1.28182	Up	1.69e-13	8.39e-13	GO:0044464//cell part	GO:0046914//transition metal ion binding	-	gi|116207098|ref|XP_001229358.1|/0/hypothetical protein CHGG_02842 [Chaetomium globosum CBS 148.51]
010113933A04068	1389	126	301	41.6287	101.059	1.27955	Up	7.75e-14	4.04e-13	-	GO:0004520//endodeoxyribonuclease activity	-	gi|341039003|gb|EGS23995.1|/3.89336e-145/endodeoxyribonuclease-like protein [Chaetomium thermophilum var. thermophilum DSM 1495]
010113933A09356	1089	71	169	29.9195	72.372	1.27435	Up	6.73e-11	2.6e-10	-	GO:0046914//transition metal ion binding	-	gi|116193743|ref|XP_001222684.1|/7.57097e-175/hypothetical protein CHGG_06589 [Chaetomium globosum CBS 148.51]
010113933A00741	891	29	69	14.9363	36.1147	1.27376	Up	3.27e-05	8.08e-05	-	GO:0005515//protein binding	-	gi|116194956|ref|XP_001223290.1|/4.46492e-148/hypothetical protein CHGG_04076 [Chaetomium globosum CBS 148.51]
010113933A07721	2367	8	19	1.55101	3.74341	1.27114	Up	0.0321388	0.05269	-	GO:0003676//nucleic acid binding	GO:0006259//DNA metabolic process	gi|116205832|ref|XP_001228725.1|/0/hypothetical protein CHGG_02209 [Chaetomium globosum CBS 148.51]
010113933A03714	1572	190	450	55.4658	133.497	1.26714	Up	2.36e-13	1.15e-12	-	-	-	gi|116195160|ref|XP_001223392.1|/0/hypothetical protein CHGG_04178 [Chaetomium globosum CBS 148.51]
010113933A08750	1100	49	116	20.4422	49.1787	1.26648	Up	7.66e-08	2.4e-07	-	-	-	gi|116208508|ref|XP_001230063.1|/1.9724e-107/hypothetical protein CHGG_03547 [Chaetomium globosum CBS 148.51]
010113933A06846	1743	71	168	18.6933	44.9494	1.26578	Up	9.61e-11	3.68e-10	-	-	-	gi|116199935|ref|XP_001225779.1|/0/hypothetical protein CHGG_08123 [Chaetomium globosum CBS 148.51]
010113933A03990	1752	345	816	90.3668	217.204	1.26519	Up	8.32e-13	3.77e-12	-	-	GO:0006810//transport	gi|116197747|ref|XP_001224685.1|/0/hypothetical protein CHGG_07029 [Chaetomium globosum CBS 148.51]
010113933A07017	1194	2681	6341	1030.43	2476.65	1.26515	Up	0	0	GO:0044424//intracellular part	GO:0008135//translation factor activity, nucleic acid binding;GO:0042623//ATPase activity, coupled;GO:0032559	GO:0006412//translation	gi|116180670|ref|XP_001220184.1|/0/cell cycle control protein-related [Chaetomium globosum CBS 148.51]
010113933A06167	1608	63	149	17.9795	43.2128	1.2651	Up	1.12e-09	3.99e-09	-	-	-	gi|116204769|ref|XP_001228195.1|/0/hypothetical protein CHGG_10268 [Chaetomium globosum CBS 148.51]
010113933A09195	582	11	26	8.67349	20.8335	1.26422	Up	0.0120631	0.0212661	-	-	-	gi|116201235|ref|XP_001226429.1|/1.72579e-46/hypothetical protein CHGG_08502 [Chaetomium globosum CBS 148.51]
010113933A09753	993	11	26	5.08355	12.2106	1.26422	Up	0.0120631	0.0212622	-	GO:0016491//oxidoreductase activity;GO:0005506//iron ion binding	-	gi|116199743|ref|XP_001225683.1|/1.55663e-161/hypothetical protein CHGG_08027 [Chaetomium globosum CBS 148.51]
010113933A02583	1901	22	52	5.31086	12.7566	1.26422	Up	0.000346176	0.000763201	GO:0043231//intracellular membrane-bounded organelle	GO:0042578//phosphoric ester hydrolase activity	GO:0006259//DNA metabolic process	gi|116192211|ref|XP_001221918.1|/0/hypothetical protein CHGG_05823 [Chaetomium globosum CBS 148.51]
010113933A08462	906	69	163	34.9498	83.9018	1.26342	Up	1.94e-10	7.27e-10	-	GO:0019114;GO:0005506//iron ion binding	GO:0018958//phenol-containing compound metabolic process	gi|336270016|ref|XP_003349767.1|/1.02294e-147/hypothetical protein SMAC_00655 [Sordaria macrospora k-hell]
010113933A07852	1938	398	939	94.2439	225.956	1.26157	Up	5.49e-13	2.56e-12	-	-	-	gi|116193167|ref|XP_001222396.1|/0/hypothetical protein CHGG_06301 [Chaetomium globosum CBS 148.51]
010113933A03837	2445	449	1059	84.2736	201.99	1.26113	Up	1.43e-12	6.27e-12	-	-	-	gi|116204119|ref|XP_001227870.1|/0/hypothetical protein CHGG_09943 [Chaetomium globosum CBS 148.51]
010113933A03457	1521	109	257	32.8868	78.7981	1.26065	Up	0	0	-	GO:0016903//oxidoreductase activity, acting on the aldehyde or oxo group of donors	-	gi|116202753|ref|XP_001227188.1|/0/conserved hypothetical protein [Chaetomium globosum CBS 148.51]
010113933A00511	4725	551	1297	53.5148	128.012	1.25827	Up	9.1e-15	5.15e-14	-	GO:0016301//kinase activity;GO:0032559	GO:0006464//protein modification process	gi|116197192|ref|XP_001224408.1|/0/hypothetical protein CHGG_05194 [Chaetomium globosum CBS 148.51]
010113933A00899	375	32	75	39.16	93.27	1.25203	Up	1.91e-05	4.84e-05	-	GO:0046914//transition metal ion binding	-	gi|116191999|ref|XP_001221812.1|/3.64341e-52/hypothetical protein CHGG_05717 [Chaetomium globosum CBS 148.51]
010113933A02543	2880	780	1824	124.287	295.355	1.24877	Up	1.52e-12	6.67e-12	GO:0044424//intracellular part	GO:0004812//aminoacyl-tRNA ligase activity;GO:0032559	GO:0006418//tRNA aminoacylation for protein translation	gi|340914733|gb|EGS18074.1|/0/cytoplasmic alanyl-tRNA synthetase-like protein [Chaetomium thermophilum var. thermophilum DSM 1495]
010113933A08545	571	3	7	2.41107	5.71708	1.24561	Up	0.216434	0.290483	-	GO:0008238//exopeptidase activity	-	gi|340959901|gb|EGS21082.1|/5.8533e-36/membrane dipeptidase-like protein [Chaetomium thermophilum var. thermophilum DSM 1495]
010113933A05005	891	3	7	1.54514	3.66381	1.24561	Up	0.216434	0.290236	GO:0031224//intrinsic to membrane	-	GO:0050896//response to stimulus	gi|116193913|ref|XP_001222769.1|/3.00185e-136/hypothetical protein CHGG_06674 [Chaetomium globosum CBS 148.51]
010113933A03657	315	3	7	4.37054	10.3633	1.24561	Up	0.216434	0.290318	-	GO:0003824//catalytic activity	-	gi|116199607|ref|XP_001225615.1|/4.90783e-57/hypothetical protein CHGG_07959 [Chaetomium globosum CBS 148.51]
010113933A10394	3210	69	161	9.86434	23.3901	1.24561	Up	3.93e-10	1.45e-09	-	GO:0005488//binding	-	gi|116182074|ref|XP_001220886.1|/0/hypothetical protein CHGG_01665 [Chaetomium globosum CBS 148.51]
010113933A00772	708	3	7	1.94452	4.61081	1.24561	Up	0.216434	0.290277	-	-	-	gi|116194262|ref|XP_001222943.1|/1.85033e-121/hypothetical protein CHGG_03729 [Chaetomium globosum CBS 148.51]
010113933A04137	1359	54	126	18.2347	43.2378	1.24561	Up	3.18e-08	1.03e-07	-	-	-	gi|336464106|gb|EGO52346.1|/9.7416e-101/hypothetical protein NEUTE1DRAFT_71839 [Neurospora tetrasperma FGSC 2508]
010113933A03204	384	15	35	17.926	42.5059	1.24561	Up	0.00384414	0.00730959	-	GO:0016765//transferase activity, transferring alkyl or aryl (other than methyl) groups;GO:0000166//nucleotide binding	GO:0006807//nitrogen compound metabolic process	gi|164425963|ref|XP_960156.2|/2.76657e-44/hypothetical protein NCU04693 [Neurospora crassa OR74A]
010113933A00275	615	3	7	2.23857	5.30805	1.24561	Up	0.216434	0.290442	-	-	-	gi|116192343|ref|XP_001221984.1|/3.41811e-51/predicted protein [Chaetomium globosum CBS 148.51]
010113933A01210	477	24	56	23.0896	54.7497	1.24561	Up	0.000240278	0.00053967	-	GO:0016836//hydro-lyase activity	GO:0009108//coenzyme biosynthetic process	gi|116196294|ref|XP_001223959.1|/1.06708e-75/hypothetical protein CHGG_04745 [Chaetomium globosum CBS 148.51]
010113933A07206	796	3	7	1.72955	4.10107	1.24561	Up	0.216434	0.2904	-	GO:0032561//guanyl ribonucleotide binding	GO:0035556//intracellular signal transduction	gi|116203661|ref|XP_001227641.1|/9.4786e-120/hypothetical protein CHGG_09714 [Chaetomium globosum CBS 148.51]
010113933A05874	681	12	28	8.08645	19.1745	1.24561	Up	0.00993634	0.0177585	-	-	-	gi|116191267|ref|XP_001221446.1|/4.2987e-48/hypothetical protein CHGG_05351 [Chaetomium globosum CBS 148.51]
010113933A06279	1179	3	7	1.1677	2.76883	1.24561	Up	0.216434	0.290359	-	-	-	gi|116206564|ref|XP_001229091.1|/0/hypothetical protein CHGG_02575 [Chaetomium globosum CBS 148.51]
010113933A02215	1971	48	112	11.1758	26.4999	1.24561	Up	1.86e-07	5.65e-07	-	-	-	gi|116204889|ref|XP_001228255.1|/0/hypothetical protein CHGG_10328 [Chaetomium globosum CBS 148.51]
010113933A06343	1569	24	56	7.0196	16.6447	1.24561	Up	0.000240278	0.000539798	-	-	GO:0006810//transport	gi|116203781|ref|XP_001227701.1|/0/hypothetical protein CHGG_09774 [Chaetomium globosum CBS 148.51]
010113933A10266	1242	12	28	4.43388	10.5135	1.24561	Up	0.00993634	0.0177618	-	-	-	gi|340923963|gb|EGS18866.1|/3.51758e-94/putative carbohydrate binding protein [Chaetomium thermophilum var. thermophilum DSM 1495]
010113933A10395	2433	151	352	28.4812	67.4703	1.24424	Up	0	0	-	GO:0005488//binding	-	gi|116182074|ref|XP_001220886.1|/0/hypothetical protein CHGG_01665 [Chaetomium globosum CBS 148.51]
010113933A06907	1308	289	673	101.394	239.949	1.24275	Up	0	0	-	GO:0016879//ligase activity, forming carbon-nitrogen bonds	GO:0006464//protein modification process	gi|116207060|ref|XP_001229339.1|/0/hypothetical protein CHGG_02823 [Chaetomium globosum CBS 148.51]
010113933A06924	4032	1058	2461	120.417	284.645	1.24112	Up	1.37e-12	6.02e-12	GO:0031224//intrinsic to membrane	GO:0017111//nucleoside-triphosphatase activity;GO:0015405;GO:0032559	GO:0006810//transport;GO:0009207	gi|340959552|gb|EGS20733.1|/0/mating factor A secretion protein STE6-like protein [Chaetomium thermophilum var. thermophilum DSM 1495]
010113933A06080	581	31	72	24.4855	57.7921	1.23894	Up	3.28e-05	8.1e-05	-	GO:0046872//metal ion binding;GO:0000166//nucleotide binding;GO:0016616//oxidoreductase activity, acting on the CH-OH group of donors, NAD or NADP as acceptor	GO:0008152//metabolic process	gi|116181450|ref|XP_001220574.1|/1.44738e-98/conserved hypothetical protein [Chaetomium globosum CBS 148.51]
010113933A01326	372	76	175	93.7551	219.385	1.2265	Up	1.15e-10	4.39e-10	-	-	-	gi|116182702|ref|XP_001221200.1|/7.92602e-31/predicted protein [Chaetomium globosum CBS 148.51]
010113933A05361	2295	339	780	67.7862	158.498	1.2254	Up	8.08e-14	4.2e-13	-	GO:0016798//hydrolase activity, acting on glycosyl bonds;GO:0043167//ion binding	GO:0044238//primary metabolic process	gi|340966634|gb|EGS22141.1|/0/hydrolase-like protein [Chaetomium thermophilum var. thermophilum DSM 1495]
010113933A03110	1038	153	352	67.6423	158.146	1.22526	Up	0	0	-	GO:0005488//binding	-	gi|116181554|ref|XP_001220626.1|/2.28938e-133/hypothetical protein CHGG_01405 [Chaetomium globosum CBS 148.51]
010113933A09173	2568	80	184	14.2961	33.4145	1.22485	Up	4.02e-11	1.57e-10	-	-	-	gi|116199539|ref|XP_001225581.1|/0/hypothetical protein CHGG_07925 [Chaetomium globosum CBS 148.51]
010113933A05996	936	84	193	41.1839	96.1598	1.22335	Up	1.41e-11	5.67e-11	-	-	-	gi|116195296|ref|XP_001223460.1|/0/predicted protein [Chaetomium globosum CBS 148.51]
010113933A08402	2730	207	475	34.7962	81.1415	1.22151	Up	1.06e-13	5.4e-13	-	GO:0046872//metal ion binding	GO:0006351//transcription, DNA-dependent	gi|116200083|ref|XP_001225853.1|/0/hypothetical protein CHGG_08197 [Chaetomium globosum CBS 148.51]
010113933A01211	921	273	626	136.028	316.976	1.22048	Up	1.45e-13	7.3e-13	GO:0031224//intrinsic to membrane	GO:0046914//transition metal ion binding;GO:0003824//catalytic activity	GO:0006631//fatty acid metabolic process	gi|107785178|gb|ABF84060.1|/2.37874e-176/C-4 sterol methyl oxidase [Chaetomium globosum]
010113933A03687	2958	373	854	57.8675	134.639	1.21827	Up	2.91e-13	1.4e-12	GO:0031224//intrinsic to membrane	-	GO:0051234//establishment of localization	gi|116179810|ref|XP_001219754.1|/0/hypothetical protein CHGG_00533 [Chaetomium globosum CBS 148.51]
010113933A07230	1845	149	341	37.0607	86.1926	1.21767	Up	2.17e-13	1.06e-12	-	-	-	gi|116182906|ref|XP_001221302.1|/0/hypothetical protein CHGG_02081 [Chaetomium globosum CBS 148.51]
010113933A09958	1677	7	16	1.91553	4.44937	1.21586	Up	0.0584824	0.0908851	-	-	-	gi|116205555|ref|XP_001228588.1|/5.27414e-171/hypothetical protein CHGG_10661 [Chaetomium globosum CBS 148.51]
010113933A00463	2682	151	345	25.837	59.9891	1.21526	Up	0	0	-	GO:0004112//cyclic-nucleotide phosphodiesterase activity;GO:0043169//cation binding	GO:0023052//signaling	gi|116207692|ref|XP_001229655.1|/0/hypothetical protein CHGG_03139 [Chaetomium globosum CBS 148.51]
010113933A05739	642	99	226	70.7659	164.167	1.21404	Up	3.6e-13	1.71e-12	-	-	-	gi|116196224|ref|XP_001223924.1|/1.23825e-38/hypothetical protein CHGG_04710 [Chaetomium globosum CBS 148.51]
010113933A10252	291	25	57	39.4249	91.3469	1.21225	Up	0.000286358	0.000636665	-	-	-	gi|116192315|ref|XP_001221970.1|/8.32792e-41/predicted protein [Chaetomium globosum CBS 148.51]
010113933A09367	1941	18	41	4.2557	9.85077	1.21084	Up	0.00217576	0.00429521	-	GO:0016491//oxidoreductase activity;GO:0050662//coenzyme binding	GO:0044281//small molecule metabolic process	gi|116181804|ref|XP_001220751.1|/0/hypothetical protein CHGG_01530 [Chaetomium globosum CBS 148.51]
010113933A03376	810	47	107	26.6279	61.6043	1.21009	Up	6.38e-07	1.86e-06	-	GO:0016741	GO:0006730//one-carbon metabolic process	gi|116193811|ref|XP_001222718.1|/8.86865e-121/hypothetical protein CHGG_06623 [Chaetomium globosum CBS 148.51]
010113933A09991	786	189	430	110.348	255.128	1.20916	Up	2.48e-13	1.21e-12	-	-	-	gi|116207284|ref|XP_001229451.1|/6.90001e-107/hypothetical protein CHGG_02935 [Chaetomium globosum CBS 148.51]
010113933A04057	1878	347	789	84.7926	195.927	1.2083	Up	2.89e-14	1.57e-13	GO:0031224//intrinsic to membrane	GO:0015291//secondary active transmembrane transporter activity	GO:0015698//inorganic anion transport	gi|116182498|ref|XP_001221098.1|/0/hypothetical protein CHGG_01877 [Chaetomium globosum CBS 148.51]
010113933A10548	765	11	25	6.59865	15.2402	1.20764	Up	0.0176145	0.0302191	-	-	-	gi|116205139|ref|XP_001228380.1|/6.55782e-147/predicted protein [Chaetomium globosum CBS 148.51]
010113933A04526	502	26	59	23.7681	54.8101	1.20542	Up	0.000237952	0.000535081	-	GO:0046914//transition metal ion binding	-	gi|116201491|ref|XP_001226557.1|/1.18298e-70/hypothetical protein CHGG_08630 [Chaetomium globosum CBS 148.51]
010113933A03624	1089	26	59	10.9564	25.266	1.20542	Up	0.000237952	0.000535208	-	GO:0003824//catalytic activity	GO:0008152//metabolic process	gi|116191189|ref|XP_001221407.1|/2.27428e-179/hypothetical protein CHGG_05312 [Chaetomium globosum CBS 148.51]
010113933A05523	2103	138	313	30.1137	69.4092	1.20471	Up	1.48e-13	7.4e-13	GO:0043231//intracellular membrane-bounded organelle	GO:0003676//nucleic acid binding	GO:0006281//DNA repair	gi|116204693|ref|XP_001228157.1|/0/hypothetical protein CHGG_10230 [Chaetomium globosum CBS 148.51]
010113933A02432	1329	53	120	18.301	42.1084	1.20218	Up	1.54e-07	4.7e-07	-	-	-	gi|310790938|gb|EFQ26471.1|/1.54338e-42/hypothetical protein GLRG_01615 [Glomerella graminicola M1.001]
010113933A03761	276	19	43	31.5914	72.656	1.20155	Up	0.00179984	0.00360273	-	-	-	gi|116180104|ref|XP_001219901.1|/7.44823e-21/hypothetical protein CHGG_00680 [Chaetomium globosum CBS 148.51]
010113933A09148	711	76	172	49.0533	112.816	1.20155	Up	3.24e-10	1.2e-09	-	-	-	gi|116198107|ref|XP_001224865.1|/1.92654e-126/hypothetical protein CHGG_07209 [Chaetomium globosum CBS 148.51]
010113933A06449	1896	783	1771	189.517	435.604	1.20069	Up	0	0	-	GO:0004672//protein kinase activity;GO:0032559	GO:0048646//anatomical structure formation involved in morphogenesis;GO:0006464//protein modification process	gi|116199457|ref|XP_001225540.1|/0/hypothetical protein CHGG_07884 [Chaetomium globosum CBS 148.51]
010113933A07670	2182	4	9	0.841258	1.92353	1.19314	Up	0.169979	0.234729	-	GO:0016787//hydrolase activity	-	gi|340975850|gb|EGS22965.1|/0/beta-galactosidase-like protein [Chaetomium thermophilum var. thermophilum DSM 1495]
010113933A07570	777	16	36	9.44981	21.607	1.19314	Up	0.00458058	0.0086198	-	-	-	gi|116182528|ref|XP_001221113.1|/1.31817e-102/hypothetical protein CHGG_01892 [Chaetomium globosum CBS 148.51]
010113933A01644	1254	8	18	2.92763	6.69402	1.19314	Up	0.0473872	0.0748477	-	-	-	gi|116180146|ref|XP_001219922.1|/6.15073e-171/hypothetical protein CHGG_00701 [Chaetomium globosum CBS 148.51]
010113933A02221	839	56	126	30.6302	70.0359	1.19314	Up	8.97e-08	2.8e-07	-	GO:0016407//acetyltransferase activity	-	gi|116192961|ref|XP_001222293.1|/8.46329e-138/hypothetical protein CHGG_06198 [Chaetomium globosum CBS 148.51]
010113933A03269	425	4	9	4.31912	9.87565	1.19314	Up	0.169979	0.234661	GO:0030313	GO:0015036//disulfide oxidoreductase activity	-	gi|116202545|ref|XP_001227084.1|/1.13931e-61/predicted protein [Chaetomium globosum CBS 148.51]
010113933A04140	1581	4	9	1.16105	2.65474	1.19314	Up	0.169979	0.234592	-	-	-	gi|116194326|ref|XP_001222975.1|/0/hypothetical protein CHGG_03761 [Chaetomium globosum CBS 148.51]
010113933A05980	183	8	18	20.0615	45.8705	1.19314	Up	0.0473872	0.0748352	-	GO:0004672//protein kinase activity;GO:0032559	GO:0006464//protein modification process	gi|116192945|ref|XP_001222285.1|/3.61538e-28/hypothetical protein CHGG_06190 [Chaetomium globosum CBS 148.51]
010113933A04819	1161	4	9	1.58107	3.61512	1.19314	Up	0.169979	0.234626	-	GO:0016641//oxidoreductase activity, acting on the CH-NH2 group of donors, oxygen as acceptor	GO:0008152//metabolic process	gi|116180500|ref|XP_001220099.1|/0/hypothetical protein CHGG_00878 [Chaetomium globosum CBS 148.51]
010113933A02343	2691	4	9	0.682135	1.5597	1.19314	Up	0.169979	0.234695	-	-	-	gi|116195878|ref|XP_001223751.1|/0/predicted protein [Chaetomium globosum CBS 148.51]
010113933A10817	2373	8	18	1.54709	3.53742	1.19314	Up	0.0473872	0.0748602	-	-	GO:0006810//transport	gi|310795628|gb|EFQ31089.1|/0/OPT oligopeptide transporter [Glomerella graminicola M1.001]
010113933A08430	615	16	36	11.939	27.2985	1.19314	Up	0.00458058	0.00862152	-	-	-	gi|85089388|ref|XP_957929.1|/2.5408e-38/hypothetical protein NCU09935 [Neurospora crassa OR74A]
010113933A03898	2658	21	47	3.62567	8.24622	1.18549	Up	0.00123201	0.00251997	-	-	GO:0006810//transport	gi|116202145|ref|XP_001226884.1|/0/conserved hypothetical protein [Chaetomium globosum CBS 148.51]
010113933A05543	1146	176	393	70.4778	159.926	1.18217	Up	0	0	-	-	-	gi|116203399|ref|XP_001227510.1|/0/hypothetical protein CHGG_09583 [Chaetomium globosum CBS 148.51]
010113933A00300	858	13	29	6.95313	15.7624	1.18075	Up	0.0118359	0.0209202	-	-	-	gi|116200061|ref|XP_001225842.1|/4.52437e-110/hypothetical protein CHGG_08186 [Chaetomium globosum CBS 148.51]
010113933A06310	573	120	267	96.106	217.304	1.17702	Up	0	0	GO:0031224//intrinsic to membrane	-	-	gi|116191945|ref|XP_001221785.1|/4.3079e-103/conserved hypothetical protein [Chaetomium globosum CBS 148.51]
010113933A04648	1085	18	40	7.61319	17.1926	1.17522	Up	0.00311498	0.0059942	-	-	-	gi|116195462|ref|XP_001223543.1|/0/hypothetical protein CHGG_04329 [Chaetomium globosum CBS 148.51]
010113933A10113	1587	870	1933	251.574	568.024	1.17497	Up	0	0	-	GO:0003824//catalytic activity;GO:0046914//transition metal ion binding	-	gi|116203713|ref|XP_001227667.1|/0/conserved hypothetical protein [Chaetomium globosum CBS 148.51]
010113933A07713	291	1178	2615	1857.7	4190.74	1.17369	Up	4.79e-12	2e-11	-	GO:0043169//cation binding	GO:0006812//cation transport	gi|116199885|ref|XP_001225754.1|/3.49078e-47/hypothetical protein CHGG_08098 [Chaetomium globosum CBS 148.51]
010113933A00460	1221	14	31	5.26183	11.8402	1.17005	Up	0.00971208	0.0173741	-	GO:0016861//intramolecular oxidoreductase activity, interconverting aldoses and ketoses	GO:0006041//glucosamine metabolic process	gi|310794795|gb|EFQ30256.1|/1.86707e-148/glucosamine-6-phosphate isomerase [Glomerella graminicola M1.001]
010113933A04073	2433	340	752	64.1299	144.141	1.16841	Up	6.13e-14	3.25e-13	-	GO:0004672//protein kinase activity;GO:0032559	GO:0006464//protein modification process	gi|116196666|ref|XP_001224145.1|/0/hypothetical protein CHGG_04931 [Chaetomium globosum CBS 148.51]
010113933A04444	3195	652	1436	93.6485	209.602	1.16233	Up	1.53e-12	6.72e-12	GO:0043234//protein complex	GO:0004842//ubiquitin-protein ligase activity	GO:0019941//modification-dependent protein catabolic process;GO:0032446//protein modification by small protein conjugation	gi|116199833|ref|XP_001225728.1|/0/hypothetical protein CHGG_08072 [Chaetomium globosum CBS 148.51]
010113933A05157	1923	199	438	47.4895	106.22	1.16138	Up	1.98e-14	1.09e-13	-	-	-	gi|340939282|gb|EGS19904.1|/0/hypothetical protein CTHT_0043970 [Chaetomium thermophilum var. thermophilum DSM 1495]
010113933A05285	828	15	33	8.31352	18.5864	1.16072	Up	0.00797462	0.0144907	GO:0044464//cell part	-	-	gi|116206454|ref|XP_001229036.1|/4.26461e-134/hypothetical protein CHGG_02520 [Chaetomium globosum CBS 148.51]
010113933A06863	1878	5	11	1.2218	2.73155	1.16072	Up	0.134594	0.18949	-	GO:0016491//oxidoreductase activity;GO:0050662//coenzyme binding	GO:0044281//small molecule metabolic process	gi|340939590|gb|EGS20212.1|/9.0487e-167/hypothetical protein CTHT_0047270 [Chaetomium thermophilum var. thermophilum DSM 1495]
010113933A00829	1842	5	11	1.24567	2.78494	1.16072	Up	0.134594	0.189462	-	-	-	gi|116199449|ref|XP_001225536.1|/0/hypothetical protein CHGG_07880 [Chaetomium globosum CBS 148.51]
010113933A06076	819	5	11	2.80163	6.26355	1.16072	Up	0.134594	0.189434	-	-	-	gi|116200969|ref|XP_001226296.1|/5.50078e-110/hypothetical protein CHGG_08369 [Chaetomium globosum CBS 148.51]
010113933A07379	1557	5	11	1.47369	3.2947	1.16072	Up	0.134594	0.189518	-	-	-	gi|116203823|ref|XP_001227722.1|/1.40543e-138/hypothetical protein CHGG_09795 [Chaetomium globosum CBS 148.51]
010113933A02955	3072	75	165	11.2038	25.0481	1.16072	Up	2.1e-09	7.34e-09	-	-	-	gi|116198897|ref|XP_001225260.1|/0/hypothetical protein CHGG_07604 [Chaetomium globosum CBS 148.51]
010113933A05143	4464	5862	12873	602.623	1344.83	1.1581	Up	1.24e-11	5.02e-11	-	GO:0003824//catalytic activity;GO:0032559	GO:0043412//macromolecule modification	gi|116196604|ref|XP_001224114.1|/0/hypothetical protein CHGG_04900 [Chaetomium globosum CBS 148.51]
010113933A10676	765	26	57	15.5968	34.7477	1.15566	Up	0.000478784	0.00103647	-	-	-	gi|116195216|ref|XP_001223420.1|/1.58274e-100/hypothetical protein CHGG_04206 [Chaetomium globosum CBS 148.51]
010113933A08574	2326	37	81	7.29989	16.24	1.15361	Up	3.1e-05	7.69e-05	-	-	-	gi|116208640|ref|XP_001230129.1|/0/hypothetical protein CHGG_03613 [Chaetomium globosum CBS 148.51]
010113933A10666	555	55	120	45.4772	100.832	1.14874	Up	4.16e-07	1.23e-06	-	-	-	gi|116181586|ref|XP_001220642.1|/1.43765e-36/hypothetical protein CHGG_01421 [Chaetomium globosum CBS 148.51]
010113933A05001	2031	33	72	7.45638	16.5324	1.14874	Up	9.16e-05	0.000215904	-	-	-	gi|116193903|ref|XP_001222764.1|/0/hypothetical protein CHGG_06669 [Chaetomium globosum CBS 148.51]
010113933A05955	1002	44	96	20.1516	44.6802	1.14874	Up	6.09e-06	1.61e-05	-	GO:0016491//oxidoreductase activity;GO:0005506//iron ion binding	-	gi|116202963|ref|XP_001227293.1|/2.78987e-96/hypothetical protein CHGG_09366 [Chaetomium globosum CBS 148.51]
010113933A01425	771	475	1036	282.724	626.639	1.14824	Up	1.13e-12	5.04e-12	-	GO:0008135//translation factor activity, nucleic acid binding;GO:0030528//transcription regulator activity;GO:0001071//nucleic acid binding transcription factor activity	GO:0006352//transcription initiation, DNA-dependent;GO:0006412//translation	gi|340939166|gb|EGS19788.1|/6.71627e-115/putative tata-box binding protein [Chaetomium thermophilum var. thermophilum DSM 1495]
010113933A08481	2079	900	1962	198.661	440.105	1.14754	Up	4.98e-13	2.34e-12	GO:0042598//vesicular fraction;GO:0031090//organelle membrane;GO:0043231//intracellular membrane-bounded organelle;GO:0031224//intrinsic to membrane	GO:0046914//transition metal ion binding;GO:0016653//oxidoreductase activity, acting on NADH or NADPH, heme protein as acceptor;GO:0000166//nucleotide binding	GO:0006694//steroid biosynthetic process	gi|116196112|ref|XP_001223868.1|/0/conserved hypothetical protein [Chaetomium globosum CBS 148.51]
010113933A08827	2267	129	281	26.1133	57.8052	1.14641	Up	0	0	-	-	-	gi|116181598|ref|XP_001220648.1|/0/hypothetical protein CHGG_01427 [Chaetomium globosum CBS 148.51]
010113933A05797	104	29	63	127.964	282.501	1.14251	Up	0.000272084	0.000606784	-	-	-	-
010113933A01370	1530	64	139	19.1961	42.3677	1.14215	Up	5.8e-08	1.84e-07	-	GO:0046872//metal ion binding;GO:0016778	GO:0009124//nucleoside monophosphate biosynthetic process;GO:0006796//phosphate-containing compound metabolic process	gi|116196368|ref|XP_001223996.1|/0/hypothetical protein CHGG_04782 [Chaetomium globosum CBS 148.51]
010113933A05099	1419	259	562	83.7609	184.7	1.14083	Up	7.31e-14	3.83e-13	GO:0043231//intracellular membrane-bounded organelle	GO:0004175//endopeptidase activity;GO:0042623//ATPase activity, coupled;GO:0004386//helicase activity;GO:0032559	GO:0006259//DNA metabolic process;GO:0033554//cellular response to stress;GO:0019538//protein metabolic process;GO:0042254//ribosome biogenesis;GO:0006325//chromatin organization	gi|116204725|ref|XP_001228173.1|/0/conserved hypothetical protein [Chaetomium globosum CBS 148.51]
010113933A07851	1629	221	479	62.258	137.128	1.13919	Up	2.4e-14	1.31e-13	GO:0044464//cell part	GO:0016899//oxidoreductase activity, acting on the CH-OH group of donors, oxygen as acceptor	GO:0008152//metabolic process	gi|116193165|ref|XP_001222395.1|/0/hypothetical protein CHGG_06300 [Chaetomium globosum CBS 148.51]
010113933A05218	585	6	13	4.70673	10.3633	1.13869	Up	0.10724	0.156742	-	-	-	gi|116181114|ref|XP_001220406.1|/1.25711e-97/hypothetical protein CHGG_01185 [Chaetomium globosum CBS 148.51]
010113933A02108	981	6	13	2.80677	6.17997	1.13869	Up	0.10724	0.156815	-	-	-	gi|116182816|ref|XP_001221257.1|/5.28947e-76/hypothetical protein CHGG_02036 [Chaetomium globosum CBS 148.51]
010113933A01780	786	6	13	3.5031	7.71317	1.13869	Up	0.10724	0.156791	-	-	-	gi|116199927|ref|XP_001225775.1|/1.64613e-100/hypothetical protein CHGG_08119 [Chaetomium globosum CBS 148.51]
010113933A04055	243	6	13	11.331	24.9488	1.13869	Up	0.10724	0.156767	-	-	-	-
010113933A09614	723	18	39	11.4251	25.1558	1.13869	Up	0.00443094	0.00835483	-	-	-	gi|336272069|ref|XP_003350792.1|/7.41128e-41/hypothetical protein SMAC_02462 [Sordaria macrospora k-hell]
010113933A03981	777	18	39	10.631	23.4075	1.13869	Up	0.00443094	0.0083565	-	-	GO:0008152//metabolic process	gi|336470712|gb|EGO58873.1|/5.20765e-83/hypothetical protein NEUTE1DRAFT_145003 [Neurospora tetrasperma FGSC 2508]
010113933A02426	1161	157	340	62.0571	136.571	1.13798	Up	0	0	GO:0005667//transcription factor complex	GO:0030528//transcription regulator activity	GO:0006352//transcription initiation, DNA-dependent	gi|116182054|ref|XP_001220876.1|/0/hypothetical protein CHGG_01655 [Chaetomium globosum CBS 148.51]
010113933A00805	2511	202	437	36.9172	81.1609	1.13649	Up	0	0	-	-	-	gi|340905350|gb|EGS17718.1|/3.75625e-102/hypothetical protein CTHT_0070610 [Chaetomium thermophilum var. thermophilum DSM 1495]
010113933A01819	2724	399	863	67.2187	147.746	1.13619	Up	0	0	GO:0043232;GO:0031981//nuclear lumen	GO:0003682//chromatin binding;GO:0003916//DNA topoisomerase activity	GO:0006261//DNA-dependent DNA replication	gi|116181974|ref|XP_001220836.1|/0/hypothetical protein CHGG_01615 [Chaetomium globosum CBS 148.51]
010113933A08599	327	975	2105	1368.3	3002.04	1.13356	Up	1.42e-12	6.27e-12	-	GO:0015036//disulfide oxidoreductase activity	GO:0019725//cellular homeostasis	gi|116198559|ref|XP_001225091.1|/1.19282e-55/hypothetical protein CHGG_07435 [Chaetomium globosum CBS 148.51]
010113933A01017	927	324	698	160.394	351.146	1.13045	Up	0	0	GO:0019866//organelle inner membrane;GO:0031224//intrinsic to membrane	-	GO:0006810//transport	gi|116204781|ref|XP_001228201.1|/2.85351e-161/conserved hypothetical protein [Chaetomium globosum CBS 148.51]
010113933A04216	1347	85	183	28.9585	63.3571	1.12952	Up	6.69e-10	2.42e-09	-	GO:0048037//cofactor binding;GO:0016769//transferase activity, transferring nitrogenous groups	-	gi|116191749|ref|XP_001221687.1|/0/hypothetical protein CHGG_05592 [Chaetomium globosum CBS 148.51]
010113933A02778	2622	20	43	3.50043	7.648	1.12755	Up	0.003003	0.0057846	-	-	-	gi|116203139|ref|XP_001227381.1|/0/hypothetical protein CHGG_09454 [Chaetomium globosum CBS 148.51]
010113933A08876	3087	389	836	57.8278	126.294	1.12695	Up	0	0	-	GO:0016790//thiolester hydrolase activity	GO:0019941//modification-dependent protein catabolic process	gi|116202671|ref|XP_001227147.1|/0/hypothetical protein CHGG_09220 [Chaetomium globosum CBS 148.51]
010113933A07356	664	198	425	136.843	298.492	1.12518	Up	0	0	-	-	-	gi|116180824|ref|XP_001220261.1|/3.2619e-114/hypothetical protein CHGG_01040 [Chaetomium globosum CBS 148.51]
010113933A09987	354	7	15	9.07442	19.7606	1.12275	Up	0.0858644	0.12787	-	-	-	gi|336471569|gb|EGO59730.1|/2.67553e-47/hypothetical protein NEUTE1DRAFT_61408 [Neurospora tetrasperma FGSC 2508]
010113933A02926	143	7	15	22.4639	48.9178	1.12275	Up	0.0858644	0.12785	-	-	-	gi|340960734|gb|EGS21915.1|/5.99847e-07/hypothetical protein CTHT_0037890 [Chaetomium thermophilum var. thermophilum DSM 1495]
010113933A01328	3066	29	62	4.3406	9.43043	1.11943	Up	0.000381636	0.00083631	GO:0044464//cell part	GO:0070011	GO:0019538//protein metabolic process	gi|116182694|ref|XP_001221196.1|/0/hypothetical protein CHGG_01975 [Chaetomium globosum CBS 148.51]
010113933A03136	621	29	62	21.4304	46.5599	1.11943	Up	0.000381636	0.000836116	-	-	-	gi|302663074|ref|XP_003023185.1|/1.23605e-16/hypothetical protein TRV_02707 [Trichophyton verrucosum HKI 0517]
010113933A05961	1158	88	188	34.8737	75.7114	1.11837	Up	5.38e-10	1.96e-09	-	GO:0016798//hydrolase activity, acting on glycosyl bonds;GO:0030247//polysaccharide binding	GO:0044238//primary metabolic process	gi|116203333|ref|XP_001227478.1|/0/hypothetical protein CHGG_09551 [Chaetomium globosum CBS 148.51]
010113933A02788	1485	63	134	19.4688	42.0814	1.11202	Up	1.86e-07	5.65e-07	-	GO:0016787//hydrolase activity	GO:0044238//primary metabolic process;GO:0046483//heterocycle metabolic process;GO:0034641//cellular nitrogen compound metabolic process;GO:0044281//small molecule metabolic process	gi|121788223|sp|Q2H9P7.1|KYNU1_CHAGB/0/RecName: Full=Kynureninase 1; AltName: Full=Biosynthesis of nicotinic acid protein 5-1; AltName: Full=L-kynurenine hydrolase 1
010113933A05823	297	8	17	12.3611	26.6934	1.11068	Up	0.069022	0.105089	-	GO:0048037//cofactor binding;GO:0016740//transferase activity	GO:0008152//metabolic process	gi|116197995|ref|XP_001224809.1|/2.09919e-52/hypothetical protein CHGG_07153 [Chaetomium globosum CBS 148.51]
010113933A09209	1113	8	17	3.29852	7.12305	1.11068	Up	0.069022	0.105072	-	GO:0004553//hydrolase activity, hydrolyzing O-glycosyl compounds;GO:0043167//ion binding	GO:0006026	gi|116182186|ref|XP_001220942.1|/0/hypothetical protein CHGG_01721 [Chaetomium globosum CBS 148.51]
010113933A09703	336	32	68	43.7054	94.3804	1.11068	Up	0.000216452	0.000489176	-	-	-	gi|116191829|ref|XP_001221727.1|/1.36481e-22/hypothetical protein CHGG_05632 [Chaetomium globosum CBS 148.51]
010113933A04183	2114	652	1381	141.536	304.65	1.10598	Up	1.53e-12	6.71e-12	-	-	-	gi|116179494|ref|XP_001219596.1|/0/hypothetical protein CHGG_00375 [Chaetomium globosum CBS 148.51]
010113933A08111	420	44	93	48.0759	103.263	1.10294	Up	1.65e-05	4.19e-05	-	-	-	gi|116197106|ref|XP_001224365.1|/4.94504e-78/hypothetical protein CHGG_05151 [Chaetomium globosum CBS 148.51]
010113933A07490	801	256	540	146.667	314.393	1.10003	Up	0	0	-	GO:0003824//catalytic activity	-	gi|116208686|ref|XP_001230152.1|/1.20996e-130/hypothetical protein CHGG_03636 [Chaetomium globosum CBS 148.51]
010113933A08560	2112	87	183	18.9038	40.4082	1.09597	Up	1.69e-09	5.96e-09	-	GO:0032559	-	gi|116198167|ref|XP_001224895.1|/0/hypothetical protein CHGG_07239 [Chaetomium globosum CBS 148.51]
010113933A03356	2114	822	1729	178.439	381.419	1.09594	Up	0	0	-	GO:0070011	-	gi|341038746|gb|EGS23738.1|/0/metallopeptidase-like protein [Chaetomium thermophilum var. thermophilum DSM 1495]
010113933A00681	1716	59	124	15.7782	33.699	1.09477	Up	7.42e-07	2.15e-06	-	-	GO:0006810//transport	gi|116181266|ref|XP_001220482.1|/0/hypothetical protein CHGG_01261 [Chaetomium globosum CBS 148.51]
010113933A03067	774	139	292	82.4134	175.936	1.0941	Up	1.72e-13	8.53e-13	-	GO:0043169//cation binding;GO:0003824//catalytic activity	-	gi|116192047|ref|XP_001221836.1|/1.93303e-138/hypothetical protein CHGG_05741 [Chaetomium globosum CBS 148.51]
010113933A03030	525	10	21	8.74107	18.654	1.0936	Up	0.0450174	0.0714747	-	-	-	gi|116191337|ref|XP_001221481.1|/1.07207e-11/hypothetical protein CHGG_05386 [Chaetomium globosum CBS 148.51]
010113933A00262	315	41	86	59.7307	127.321	1.09193	Up	3.99e-05	9.8e-05	GO:0044424//intracellular part	GO:0032559	GO:0044267//cellular protein metabolic process;GO:0050896//response to stimulus	gi|116196854|ref|XP_001224239.1|/1.80637e-51/conserved hypothetical protein [Chaetomium globosum CBS 148.51]
010113933A04198	250	11	23	20.1919	42.9042	1.08734	Up	0.0364922	0.0592317	-	GO:0003676//nucleic acid binding	-	gi|116180422|ref|XP_001220060.1|/3.53285e-31/hypothetical protein CHGG_00839 [Chaetomium globosum CBS 148.51]
010113933A05879	1131	11	23	4.46328	9.48369	1.08734	Up	0.0364922	0.0592216	-	-	GO:0006810//transport	gi|116201197|ref|XP_001226410.1|/0/hypothetical protein CHGG_08483 [Chaetomium globosum CBS 148.51]
010113933A00811	888	88	184	45.4772	96.6311	1.08734	Up	1.94e-09	6.79e-09	-	GO:0032561//guanyl ribonucleotide binding;GO:0016462//pyrophosphatase activity;GO:0032559	-	gi|116207114|ref|XP_001229366.1|/8.14726e-126/hypothetical protein CHGG_02850 [Chaetomium globosum CBS 148.51]
010113933A07897	714	23	48	14.7827	31.3513	1.08461	Up	0.00235428	0.00461679	-	GO:0034062//RNA polymerase activity;GO:0046914//transition metal ion binding;GO:0003676//nucleic acid binding	GO:0010467//gene expression	gi|116208448|ref|XP_001230033.1|/7.51002e-38/hypothetical protein CHGG_03517 [Chaetomium globosum CBS 148.51]
010113933A01669	471	496	1035	483.264	1024.78	1.08443	Up	9.25e-13	4.17e-12	-	-	-	gi|340914808|gb|EGS18149.1|/2.8993e-46/putative steroid binding protein [Chaetomium thermophilum var. thermophilum DSM 1495]
010113933A10253	1224	129	269	48.3651	102.49	1.08345	Up	3.33e-13	1.58e-12	-	-	-	gi|116192317|ref|XP_001221971.1|/2.90249e-109/hypothetical protein CHGG_05876 [Chaetomium globosum CBS 148.51]
010113933A04408	3252	153	319	21.5906	45.7459	1.08324	Up	0	0	-	GO:0000166//nucleotide binding	-	gi|116204349|ref|XP_001227985.1|/0/hypothetical protein CHGG_10058 [Chaetomium globosum CBS 148.51]
010113933A02830	1089	24	50	10.1136	21.4118	1.08211	Up	0.00193936	0.003864	-	-	-	gi|116191435|ref|XP_001221530.1|/5.66708e-138/hypothetical protein CHGG_05435 [Chaetomium globosum CBS 148.51]
010113933A02636	363	36	75	45.5114	96.3533	1.08211	Up	0.000141394	0.000325219	-	-	-	gi|116179628|ref|XP_001219663.1|/3.22177e-61/hypothetical protein CHGG_00442 [Chaetomium globosum CBS 148.51]
010113933A10023	2667	12	25	2.06482	4.37149	1.08211	Up	0.029642	0.0489103	-	-	-	gi|116193327|ref|XP_001222476.1|/0/hypothetical protein CHGG_06381 [Chaetomium globosum CBS 148.51]
010113933A03803	433	38	79	40.2735	85.0847	1.07907	Up	9.7e-05	0.000227862	-	-	-	gi|116194300|ref|XP_001222962.1|/4.42013e-66/hypothetical protein CHGG_03748 [Chaetomium globosum CBS 148.51]
010113933A10344	4776	165	343	15.8542	33.4921	1.07896	Up	0	0	GO:0009277//fungal-type cell wall	GO:0005506//iron ion binding;GO:0004601//peroxidase activity	GO:0042743//hydrogen peroxide metabolic process;GO:0048646//anatomical structure formation involved in morphogenesis;GO:0006950//response to stress	gi|116208544|ref|XP_001230081.1|/0/predicted protein [Chaetomium globosum CBS 148.51]
010113933A04556	684	2667	5538	1789.33	3775.8	1.07736	Up	0	0	-	-	-	gi|116180518|ref|XP_001220108.1|/1.9781e-109/hypothetical protein CHGG_00887 [Chaetomium globosum CBS 148.51]
010113933A09105	708	170	353	110.189	232.516	1.07735	Up	3.1e-13	1.48e-12	-	-	-	gi|116191641|ref|XP_001221633.1|/3.8851e-95/hypothetical protein CHGG_05538 [Chaetomium globosum CBS 148.51]
010113933A05677	1725	27	56	7.18288	15.1395	1.07568	Up	0.00108715	0.00223528	-	-	-	gi|116201911|ref|XP_001226767.1|/1.63742e-50/predicted protein [Chaetomium globosum CBS 148.51]
010113933A02132	955	68	141	32.6761	68.8538	1.0753	Up	1.95e-07	5.91e-07	-	GO:0016757//transferase activity, transferring glycosyl groups	-	gi|116205577|ref|XP_001228599.1|/2.44666e-163/hypothetical protein CHGG_10672 [Chaetomium globosum CBS 148.51]
010113933A08609	2199	272	564	56.7633	119.61	1.0753	Up	6.52e-13	3e-12	-	-	GO:0006810//transport	gi|116204855|ref|XP_001228238.1|/0/hypothetical protein CHGG_10311 [Chaetomium globosum CBS 148.51]
010113933A00353	1614	195	404	55.4441	116.732	1.07409	Up	1.62e-13	8.06e-13	GO:0016020//membrane	-	GO:0006810//transport	gi|116182982|ref|XP_001221340.1|/0/hypothetical protein CHGG_02119 [Chaetomium globosum CBS 148.51]
010113933A09771	1566	14	29	4.10261	8.63611	1.07384	Up	0.019659	0.0334897	-	-	GO:0006810//transport	gi|340905469|gb|EGS17837.1|/5.90869e-161/hypothetical protein CTHT_0071920 [Chaetomium thermophilum var. thermophilum DSM 1495]
010113933A07768	3960	145	300	16.8034	35.3295	1.07212	Up	0	0	-	GO:0046914//transition metal ion binding	-	gi|116182688|ref|XP_001221193.1|/0/hypothetical protein CHGG_01972 [Chaetomium globosum CBS 148.51]
010113933A06754	3708	352	728	43.5639	91.5596	1.07158	Up	5.18e-13	2.42e-12	-	GO:0004175//endopeptidase activity	GO:0019538//protein metabolic process	gi|340960486|gb|EGS21667.1|/0/gpi-anchor transamidase-like protein [Chaetomium thermophilum var. thermophilum DSM 1495]
010113933A02530	4668	5177	10705	508.946	1069.47	1.07131	Up	1.19e-11	4.81e-11	GO:0031224//intrinsic to membrane	GO:0017111//nucleoside-triphosphatase activity;GO:0015405;GO:0032559	GO:0006810//transport;GO:0009207	gi|116207820|ref|XP_001229719.1|/0/hypothetical protein CHGG_03203 [Chaetomium globosum CBS 148.51]
010113933A01633	468	137	283	134.338	282.002	1.06984	Up	4.31e-13	2.03e-12	-	GO:0016671//oxidoreductase activity, acting on a sulfur group of donors, disulfide as acceptor	GO:0008152//metabolic process	gi|116202629|ref|XP_001227126.1|/1.03617e-64/hypothetical protein CHGG_09199 [Chaetomium globosum CBS 148.51]
010113933A10794	495	61	126	56.5521	118.707	1.06976	Up	9.72e-07	2.77e-06	-	-	-	gi|116194622|ref|XP_001223123.1|/1.29734e-82/hypothetical protein CHGG_03909 [Chaetomium globosum CBS 148.51]
010113933A01674	972	108	223	50.9896	106.992	1.06923	Up	6.97e-11	2.69e-10	-	-	-	gi|85102274|ref|XP_961306.1|/1.11168e-110/hypothetical protein NCU04150 [Neurospora crassa OR74A]
010113933A03580	807	667	1376	379.294	795.164	1.06794	Up	0	0	-	-	-	gi|116179790|ref|XP_001219744.1|/5.26135e-57/hypothetical protein CHGG_00523 [Chaetomium globosum CBS 148.51]
010113933A02612	3840	986	2030	117.834	246.534	1.06503	Up	0	0	GO:0031224//intrinsic to membrane	GO:0042625//ATPase activity, coupled to transmembrane movement of ions;GO:0032559	GO:0009206;GO:0006811//ion transport;GO:0009207	gi|116197150|ref|XP_001224387.1|/0/conserved hypothetical protein [Chaetomium globosum CBS 148.51]
010113933A07471	2052	137	282	30.6385	64.089	1.06473	Up	5.02e-13	2.35e-12	-	-	-	gi|116195118|ref|XP_001223371.1|/1.3701e-131/hypothetical protein CHGG_04157 [Chaetomium globosum CBS 148.51]
010113933A02051	1614	52	107	14.7851	30.9166	1.06424	Up	7.07e-06	1.86e-05	GO:0019866//organelle inner membrane;GO:0043231//intracellular membrane-bounded organelle	GO:0046873//metal ion transmembrane transporter activity	GO:0006839//mitochondrial transport;GO:0006812//cation transport;GO:0006396//RNA processing	gi|116193541|ref|XP_001222583.1|/0/hypothetical protein CHGG_06488 [Chaetomium globosum CBS 148.51]
010113933A02315	1704	70	144	18.8518	39.4099	1.06386	Up	1.85e-07	5.62e-07	-	GO:0032559;GO:0046872//metal ion binding	-	gi|116195318|ref|XP_001223471.1|/0/hypothetical protein CHGG_04257 [Chaetomium globosum CBS 148.51]
010113933A06636	1599	503	1032	144.359	300.984	1.06003	Up	2.62e-13	1.27e-12	GO:0044464//cell part	-	GO:0006810//transport	gi|116208666|ref|XP_001230142.1|/0/hypothetical protein CHGG_03626 [Chaetomium globosum CBS 148.51]
010113933A09947	1518	99	203	29.9287	62.3643	1.05919	Up	6.7e-10	2.42e-09	-	GO:0019842//vitamin binding;GO:0016491//oxidoreductase activity;GO:0046914//transition metal ion binding	GO:0008152//metabolic process	gi|116196346|ref|XP_001223985.1|/0/hypothetical protein CHGG_04771 [Chaetomium globosum CBS 148.51]
010113933A07767	1464	40	82	12.5384	26.1207	1.05884	Up	9.18e-05	0.000216354	-	-	-	gi|116182690|ref|XP_001221194.1|/0/hypothetical protein CHGG_01973 [Chaetomium globosum CBS 148.51]
010113933A02631	552	124	254	103.088	214.589	1.0577	Up	5.31e-12	2.22e-11	-	GO:0016670//oxidoreductase activity, acting on a sulfur group of donors, oxygen as acceptor	GO:0008152//metabolic process	gi|336467402|gb|EGO55566.1|/1.83372e-68/augmenter of liver regeneration [Neurospora tetrasperma FGSC 2508]
010113933A05653	900	21	43	10.7078	22.2812	1.05716	Up	0.00485112	0.00909092	-	GO:0000166//nucleotide binding	-	gi|116208208|ref|XP_001229913.1|/9.08642e-173/hypothetical protein CHGG_03397 [Chaetomium globosum CBS 148.51]
010113933A09438	966	23	47	10.9263	22.6899	1.05424	Up	0.0032774	0.00628628	-	-	-	gi|116179856|ref|XP_001219777.1|/2.86311e-151/hypothetical protein CHGG_00556 [Chaetomium globosum CBS 148.51]
010113933A00919	335	24	49	32.8769	68.2124	1.05296	Up	0.00269644	0.00523782	-	-	-	gi|116194734|ref|XP_001223179.1|/7.4903e-26/hypothetical protein CHGG_03965 [Chaetomium globosum CBS 148.51]
010113933A10223	3837	1333	2721	159.427	330.711	1.05267	Up	4.69e-12	1.96e-11	-	-	-	gi|116180666|ref|XP_001220182.1|/0/hypothetical protein CHGG_00961 [Chaetomium globosum CBS 148.51]
010113933A09453	576	80	163	63.737	131.971	1.05001	Up	4.03e-08	1.3e-07	-	GO:0005488//binding	-	gi|116201543|ref|XP_001226583.1|/1.0461e-80/hypothetical protein CHGG_08656 [Chaetomium globosum CBS 148.51]
010113933A08117	504	82	167	74.6633	154.525	1.04937	Up	2.79e-08	9.09e-08	-	-	-	gi|116205948|ref|XP_001228783.1|/3.4191e-53/hypothetical protein CHGG_02267 [Chaetomium globosum CBS 148.51]
010113933A04171	4446	2630	5354	271.463	561.592	1.04877	Up	0	0	-	-	GO:0044260	gi|116191699|ref|XP_001221662.1|/0/hypothetical protein CHGG_05567 [Chaetomium globosum CBS 148.51]
010113933A02504	1359	29	59	9.7927	20.2462	1.04788	Up	0.00102461	0.00211588	-	-	-	gi|116192269|ref|XP_001221947.1|/0/hypothetical protein CHGG_05852 [Chaetomium globosum CBS 148.51]
010113933A02935	1188	269	547	103.911	214.725	1.04715	Up	0	0	GO:0031224//intrinsic to membrane	GO:0046914//transition metal ion binding;GO:0003824//catalytic activity	GO:0006631//fatty acid metabolic process	gi|336268842|ref|XP_003349183.1|/2.10996e-165/hypothetical protein SMAC_08886 [Sordaria macrospora k-hell]
010113933A05485	927	30	61	14.8513	30.6875	1.04706	Up	0.000845486	0.00176681	-	-	-	gi|116205013|ref|XP_001228317.1|/4.4228e-146/hypothetical protein CHGG_10390 [Chaetomium globosum CBS 148.51]
010113933A06926	837	62	126	33.9931	70.2032	1.0463	Up	1.51e-06	4.24e-06	GO:0030529//ribonucleoprotein complex	-	GO:0022613//ribonucleoprotein complex biogenesis	gi|51316333|sp|Q7S302.1|MRT4_NEUCR/1.72119e-106/RecName: Full=mRNA turnover protein 4 homolog
010113933A03370	3852	653	1326	77.7949	160.535	1.04514	Up	1.01e-12	4.54e-12	-	GO:0003676//nucleic acid binding;GO:0001882//nucleoside binding;GO:0034062//RNA polymerase activity	GO:0010467//gene expression	gi|340939429|gb|EGS20051.1|/0/RNA polymerase-like protein [Chaetomium thermophilum var. thermophilum DSM 1495]
010113933A02537	354	134	272	173.71	358.325	1.04459	Up	1.48e-12	6.49e-12	-	-	-	gi|336464098|gb|EGO52338.1|/5.81348e-18/hypothetical protein NEUTE1DRAFT_90510 [Neurospora tetrasperma FGSC 2508]
010113933A08011	957	34	69	16.3039	33.624	1.04428	Up	0.000393484	0.000859089	-	-	-	gi|116205962|ref|XP_001228790.1|/3.6577e-175/predicted protein [Chaetomium globosum CBS 148.51]
010113933A07187	1506	83	168	25.2916	52.0231	1.04049	Up	3.16e-08	1.03e-07	-	-	-	gi|116202655|ref|XP_001227139.1|/0/hypothetical protein CHGG_09212 [Chaetomium globosum CBS 148.51]
010113933A01683	1125	43	87	17.5404	36.0644	1.03989	Up	7.16e-05	0.000171017	-	-	-	gi|116194834|ref|XP_001223229.1|/3.10133e-171/hypothetical protein CHGG_04015 [Chaetomium globosum CBS 148.51]
010113933A04301	885	132	267	68.447	140.695	1.03952	Up	3.14e-12	1.34e-11	-	GO:0005506//iron ion binding	GO:0015669//gas transport	gi|116192549|ref|XP_001222087.1|/2.11208e-158/hypothetical protein CHGG_05992 [Chaetomium globosum CBS 148.51]
010113933A08740	975	44	89	20.7096	42.5694	1.03952	Up	5.93e-05	0.000143027	-	GO:0005488//binding	-	gi|116191919|ref|XP_001221772.1|/2.5815e-99/hypothetical protein CHGG_05677 [Chaetomium globosum CBS 148.51]
010113933A04794	1458	99	200	31.1603	63.9712	1.03771	Up	1.69e-09	5.95e-09	-	-	-	gi|116206506|ref|XP_001229062.1|/0/hypothetical protein CHGG_02546 [Chaetomium globosum CBS 148.51]
010113933A02211	2646	249	503	43.1851	88.6523	1.03763	Up	0	0	-	-	-	gi|116207716|ref|XP_001229667.1|/0/hypothetical protein CHGG_03151 [Chaetomium globosum CBS 148.51]
010113933A01660	1113	104	210	42.8807	87.9906	1.03702	Up	6.78e-10	2.45e-09	-	-	-	gi|116194440|ref|XP_001223032.1|/0/hypothetical protein CHGG_03818 [Chaetomium globosum CBS 148.51]
010113933A03446	660	10188	20571	7083.84	14535.3	1.03695	Up	2.89e-12	1.23e-11	GO:0030529//ribonucleoprotein complex	GO:0005198//structural molecule activity	GO:0010467//gene expression	gi|116197633|ref|XP_001224628.1|/1.08504e-125/conserved hypothetical protein [Chaetomium globosum CBS 148.51]
010113933A06383	1143	477	963	191.512	392.909	1.03676	Up	0	0	-	-	-	gi|116204593|ref|XP_001228107.1|/1.33177e-60/hypothetical protein CHGG_10180 [Chaetomium globosum CBS 148.51]
010113933A01140	3882	357	719	42.2024	86.3745	1.03328	Up	2.15e-13	1.05e-12	GO:0031224//intrinsic to membrane	GO:0042625//ATPase activity, coupled to transmembrane movement of ions;GO:0032559	GO:0009206;GO:0006811//ion transport;GO:0009207	gi|336258049|ref|XP_003343846.1|/0/hypothetical protein SMAC_04505 [Sordaria macrospora k-hell]
010113933A08905	894	2943	5898	1510.69	3076.66	1.02615	Up	0	0	-	-	-	gi|116197024|ref|XP_001224324.1|/4.07073e-141/hypothetical protein CHGG_05110 [Chaetomium globosum CBS 148.51]
010113933A07766	1353	2	4	0.678354	1.37871	1.02321	Up	0.440148	0.529431	-	GO:0004091//carboxylesterase activity	GO:0044238//primary metabolic process	gi|116182692|ref|XP_001221195.1|/0/hypothetical protein CHGG_01974 [Chaetomium globosum CBS 148.51]
010113933A02567	909	2	4	1.00969	2.05215	1.02321	Up	0.440148	0.52923	-	-	-	gi|116208382|ref|XP_001230000.1|/6.6209e-171/hypothetical protein CHGG_03484 [Chaetomium globosum CBS 148.51]
010113933A04723	660	1	2	0.695313	1.41318	1.02321	Up	0.613378	0.677567	-	-	-	gi|116193897|ref|XP_001222761.1|/5.83401e-79/predicted protein [Chaetomium globosum CBS 148.51]
010113933A06196	699	1	2	0.656518	1.33433	1.02321	Up	0.613378	0.675988	-	-	-	gi|116198501|ref|XP_001225062.1|/2.61604e-104/predicted protein [Chaetomium globosum CBS 148.51]
010113933A07127	744	1	2	0.61681	1.25363	1.02321	Up	0.613378	0.677884	-	-	-	gi|116179338|ref|XP_001219518.1|/3.99681e-61/predicted protein [Chaetomium globosum CBS 148.51]
010113933A00199	705	1	2	0.650931	1.32298	1.02321	Up	0.613378	0.676935	-	-	-	gi|116206136|ref|XP_001228877.1|/1.36376e-108/predicted protein [Chaetomium globosum CBS 148.51]
010113933A02291	834	1	2	0.550247	1.11835	1.02321	Up	0.613378	0.675909	-	-	-	-
010113933A02693	450	1	2	1.01979	2.07267	1.02321	Up	0.613378	0.676856	GO:0019866//organelle inner membrane	-	GO:0007005//mitochondrion organization	gi|116207034|ref|XP_001229326.1|/1.41571e-81/hypothetical protein CHGG_02810 [Chaetomium globosum CBS 148.51]
010113933A10522	1578	3	6	0.872445	1.77319	1.02321	Up	0.330786	0.41515	GO:0031224//intrinsic to membrane	-	GO:0006810//transport	gi|116198569|ref|XP_001225096.1|/0/hypothetical protein CHGG_07440 [Chaetomium globosum CBS 148.51]
010113933A01394	258	1	2	1.77871	3.61512	1.02321	Up	0.613378	0.676777	-	GO:0016701//oxidoreductase activity, acting on single donors with incorporation of molecular oxygen;GO:0000907//sulfonate dioxygenase activity	GO:0008152//metabolic process	gi|340960053|gb|EGS21234.1|/1.46704e-37/putative alpha-ketoglutarate-dependent protein [Chaetomium thermophilum var. thermophilum DSM 1495]
010113933A08306	258	1	2	1.77871	3.61512	1.02321	Up	0.613378	0.676067	-	GO:0005488//binding;GO:0003824//catalytic activity	GO:0008152//metabolic process	gi|116192643|ref|XP_001222134.1|/7.55199e-26/hypothetical protein CHGG_06039 [Chaetomium globosum CBS 148.51]
010113933A06125	1692	3	6	0.813664	1.65372	1.02321	Up	0.330786	0.415592	-	GO:0003676//nucleic acid binding	GO:0006305	gi|116193601|ref|XP_001222613.1|/0/hypothetical protein CHGG_06518 [Chaetomium globosum CBS 148.51]
010113933A07969	798	1	2	0.575071	1.1688	1.02321	Up	0.613378	0.678121	GO:0044464//cell part	GO:0008324//cation transmembrane transporter activity	GO:0006812//cation transport	gi|116198769|ref|XP_001225196.1|/1.98083e-133/predicted protein [Chaetomium globosum CBS 148.51]
010113933A07783	2014	1	2	0.227858	0.463108	1.02321	Up	0.613378	0.677488	-	GO:0003676//nucleic acid binding;GO:0003678//DNA helicase activity;GO:0032559	GO:0006259//DNA metabolic process	gi|116179364|ref|XP_001219531.1|/0/conserved hypothetical protein [Chaetomium globosum CBS 148.51]
010113933A06280	1533	8	16	2.39481	4.86732	1.02321	Up	0.0992208	0.146218	GO:0044464//cell part	GO:0032561//guanyl ribonucleotide binding	-	gi|116206562|ref|XP_001229090.1|/0/hypothetical protein CHGG_02574 [Chaetomium globosum CBS 148.51]
010113933A08866	213	2	4	4.30898	8.75775	1.02321	Up	0.440148	0.529566	-	-	-	gi|116196438|ref|XP_001224031.1|/1.94018e-21/predicted protein [Chaetomium globosum CBS 148.51]
010113933A03130	390	2	4	2.35337	4.78308	1.02321	Up	0.440148	0.529364	-	-	-	gi|116202877|ref|XP_001227250.1|/7.17848e-69/predicted protein [Chaetomium globosum CBS 148.51]
010113933A00924	441	5	10	5.20302	10.5748	1.02321	Up	0.198582	0.268581	-	-	-	gi|116194724|ref|XP_001223174.1|/1.65955e-55/predicted protein [Chaetomium globosum CBS 148.51]
010113933A05513	674	38	76	25.8731	52.5855	1.02321	Up	0.000252116	0.000565051	-	-	GO:0006810//transport	gi|317029743|ref|XP_001391170.2|/9.57056e-69/MFS transporter [Aspergillus niger CBS 513.88]
010113933A07167	486	3	6	2.83276	5.75741	1.02321	Up	0.330786	0.415316	-	-	-	gi|336265192|ref|XP_003347369.1|/3.92883e-52/hypothetical protein SMAC_08339 [Sordaria macrospora k-hell]
010113933A07814	2250	7	14	1.42771	2.90173	1.02321	Up	0.12427	0.178164	-	-	-	gi|116200758|ref|XP_001226191.1|/0/hypothetical protein CHGG_10924 [Chaetomium globosum CBS 148.51]
010113933A08953	3456	6	12	0.796712	1.61927	1.02321	Up	0.15652	0.217126	-	-	-	gi|116196986|ref|XP_001224305.1|/0/predicted protein [Chaetomium globosum CBS 148.51]
010113933A08337	694	3	6	1.98374	4.03184	1.02321	Up	0.330786	0.415426	-	GO:0016701//oxidoreductase activity, acting on single donors with incorporation of molecular oxygen;GO:0000907//sulfonate dioxygenase activity	GO:0008152//metabolic process	gi|116196686|ref|XP_001224155.1|/1.72023e-108/hypothetical protein CHGG_04941 [Chaetomium globosum CBS 148.51]
010113933A06465	615	1	2	0.746189	1.51659	1.02321	Up	0.613378	0.677251	-	-	-	gi|116198803|ref|XP_001225213.1|/3.36306e-107/predicted protein [Chaetomium globosum CBS 148.51]
010113933A04131	1068	1	2	0.429688	0.873315	1.02321	Up	0.613378	0.675673	-	-	-	gi|116202065|ref|XP_001226844.1|/2.16853e-126/predicted protein [Chaetomium globosum CBS 148.51]
010113933A03967	2326	1	2	0.197294	0.400989	1.02321	Up	0.613378	0.678042	GO:0031224//intrinsic to membrane	GO:0042625//ATPase activity, coupled to transmembrane movement of ions;GO:0032559	GO:0009206;GO:0006811//ion transport	gi|116208740|ref|XP_001230179.1|/0/hypothetical protein CHGG_03663 [Chaetomium globosum CBS 148.51]
010113933A03152	699	3	6	1.96956	4.003	1.02321	Up	0.330786	0.415206	-	-	-	gi|116191453|ref|XP_001221539.1|/5.48014e-86/predicted protein [Chaetomium globosum CBS 148.51]
010113933A10334	1851	12	24	2.97508	6.04668	1.02321	Up	0.0418652	0.0666826	-	-	-	gi|116202723|ref|XP_001227173.1|/0/predicted protein [Chaetomium globosum CBS 148.51]
010113933A03160	883	2	4	1.03943	2.11257	1.02321	Up	0.440148	0.529768	-	-	-	gi|116180812|ref|XP_001220255.1|/8.39293e-99/predicted protein [Chaetomium globosum CBS 148.51]
010113933A04508	789	7	14	4.07141	8.27491	1.02321	Up	0.12427	0.178191	GO:0044464//cell part	GO:0046914//transition metal ion binding	-	gi|116208006|ref|XP_001229812.1|/2.88572e-145/hypothetical protein CHGG_03296 [Chaetomium globosum CBS 148.51]
010113933A08268	3042	113	226	17.0468	34.6467	1.02321	Up	2.41e-10	8.99e-10	-	GO:0046914//transition metal ion binding;GO:0003676//nucleic acid binding;GO:0042623//ATPase activity, coupled;GO:0032559	GO:0006351//transcription, DNA-dependent	gi|116197985|ref|XP_001224804.1|/0/hypothetical protein CHGG_07148 [Chaetomium globosum CBS 148.51]
010113933A00354	1077	1	2	0.426097	0.866017	1.02321	Up	0.613378	0.67654	-	-	-	gi|116182980|ref|XP_001221339.1|/6.74917e-168/predicted protein [Chaetomium globosum CBS 148.51]
010113933A09518	1440	3	6	0.956055	1.94313	1.02321	Up	0.330786	0.415095	-	GO:0016491//oxidoreductase activity	GO:0008152//metabolic process	gi|116181846|ref|XP_001220772.1|/0/hypothetical protein CHGG_01551 [Chaetomium globosum CBS 148.51]
010113933A02377	236	2	4	3.88904	7.90424	1.02321	Up	0.440148	0.530173	-	GO:0016798//hydrolase activity, acting on glycosyl bonds;GO:0030247//polysaccharide binding	GO:0044238//primary metabolic process	gi|116196720|ref|XP_001224172.1|/7.00193e-27/hypothetical protein CHGG_04958 [Chaetomium globosum CBS 148.51]
010113933A05728	303	3	6	4.54363	9.23465	1.02321	Up	0.330786	0.415536	GO:0044464//cell part	GO:0015932//nucleobase-containing compound transmembrane transporter activity	GO:0015931//nucleobase-containing compound transport	gi|116207364|ref|XP_001229491.1|/7.93934e-55/hypothetical protein CHGG_02975 [Chaetomium globosum CBS 148.51]
010113933A08814	969	7	14	3.31511	6.73777	1.02321	Up	0.12427	0.178245	-	-	-	gi|116179258|ref|XP_001219478.1|/7.41979e-107/hypothetical protein CHGG_00257 [Chaetomium globosum CBS 148.51]
010113933A01578	3762	1	2	0.121985	0.247927	1.02321	Up	0.613378	0.677409	-	GO:0017111//nucleoside-triphosphatase activity;GO:0032561//guanyl ribonucleotide binding	GO:0009207	gi|116195036|ref|XP_001223330.1|/0/hypothetical protein CHGG_04116 [Chaetomium globosum CBS 148.51]
010113933A02290	1434	1	2	0.320018	0.650418	1.02321	Up	0.613378	0.676619	-	-	-	gi|116193261|ref|XP_001222443.1|/1.30214e-159/predicted protein [Chaetomium globosum CBS 148.51]
010113933A02165	1416	1	2	0.324086	0.658687	1.02321	Up	0.613378	0.677805	-	-	GO:0006351//transcription, DNA-dependent	gi|116192665|ref|XP_001222145.1|/0/predicted protein [Chaetomium globosum CBS 148.51]
010113933A09589	960	3	6	1.43408	2.91469	1.02321	Up	0.330786	0.415371	-	-	-	gi|116194944|ref|XP_001223284.1|/6.98155e-150/hypothetical protein CHGG_04070 [Chaetomium globosum CBS 148.51]
010113933A05936	2301	10	20	1.99438	4.05346	1.02321	Up	0.0640542	0.0986043	-	-	-	gi|116203279|ref|XP_001227451.1|/0/hypothetical protein CHGG_09524 [Chaetomium globosum CBS 148.51]
010113933A05330	486	5	10	4.72126	9.59568	1.02321	Up	0.198582	0.268619	-	-	-	-
010113933A07496	1965	14	28	3.26956	6.64519	1.02321	Up	0.0276092	0.0458119	-	-	-	gi|116179206|ref|XP_001219452.1|/0/hypothetical protein CHGG_00231 [Chaetomium globosum CBS 148.51]
010113933A00138	112	1	2	4.09738	8.32768	1.02321	Up	0.613378	0.67733	-	-	-	-
010113933A00048	807	7	14	3.9806	8.09034	1.02321	Up	0.12427	0.178218	-	-	-	gi|116208654|ref|XP_001230136.1|/6.41667e-63/hypothetical protein CHGG_03620 [Chaetomium globosum CBS 148.51]
010113933A10320	909	1	2	0.504847	1.02607	1.02321	Up	0.613378	0.677093	-	-	-	gi|116191343|ref|XP_001221484.1|/1.93534e-154/predicted protein [Chaetomium globosum CBS 148.51]
010113933A06101	1047	13	26	5.69798	11.5808	1.02321	Up	0.0339652	0.0552914	-	-	-	gi|116193647|ref|XP_001222636.1|/2.94185e-120/hypothetical protein CHGG_06541 [Chaetomium globosum CBS 148.51]
010113933A06051	651	14	28	9.86895	20.0581	1.02321	Up	0.0276092	0.0458039	-	GO:0046914//transition metal ion binding;GO:0016702//oxidoreductase activity, acting on single donors with incorporation of molecular oxygen, incorporation of two atoms of oxygen	GO:0006534//cysteine metabolic process	gi|116195778|ref|XP_001223701.1|/3.76418e-107/hypothetical protein CHGG_04487 [Chaetomium globosum CBS 148.51]
010113933A07098	705	12	24	7.81117	15.8757	1.02321	Up	0.0418652	0.0666713	-	GO:0046872//metal ion binding;GO:0003824//catalytic activity	GO:0008152//metabolic process	gi|116199113|ref|XP_001225368.1|/2.10398e-109/hypothetical protein CHGG_07712 [Chaetomium globosum CBS 148.51]
010113933A06702	1243	1	2	0.369193	0.750362	1.02321	Up	0.613378	0.67828	-	-	-	gi|154309406|ref|XP_001554037.1|/6.09828e-38/hypothetical protein BC1G_07597 [Botryotinia fuckeliana B05.10]
010113933A07299	360	2	4	2.54948	5.18167	1.02321	Up	0.440148	0.529971	-	GO:0003824//catalytic activity	-	gi|116194886|ref|XP_001223255.1|/9.71177e-66/hypothetical protein CHGG_04041 [Chaetomium globosum CBS 148.51]
010113933A05681	1308	1	2	0.350846	0.713073	1.02321	Up	0.613378	0.677172	-	-	-	gi|116201903|ref|XP_001226763.1|/8.14899e-97/hypothetical protein CHGG_08836 [Chaetomium globosum CBS 148.51]
010113933A04641	414	1	2	1.10847	2.2529	1.02321	Up	0.613378	0.677014	-	-	-	gi|116197094|ref|XP_001224359.1|/3.51116e-31/hypothetical protein CHGG_05145 [Chaetomium globosum CBS 148.51]
010113933A07161	1284	34	68	12.1517	24.6977	1.02321	Up	0.00054002	0.00116132	-	-	GO:0006810//transport	gi|116205497|ref|XP_001228559.1|/0/hypothetical protein CHGG_10632 [Chaetomium globosum CBS 148.51]
010113933A06037	3117	2	4	0.294454	0.59846	1.02321	Up	0.440148	0.529903	-	-	-	gi|116197329|ref|XP_001224476.1|/0/hypothetical protein CHGG_06820 [Chaetomium globosum CBS 148.51]
010113933A06039	363	2	4	2.52841	5.13884	1.02321	Up	0.440148	0.530106	GO:0019866//organelle inner membrane;GO:0031224//intrinsic to membrane;GO:0043231//intracellular membrane-bounded organelle	-	GO:0006810//transport	gi|116181628|ref|XP_001220663.1|/1.35988e-43/hypothetical protein CHGG_01442 [Chaetomium globosum CBS 148.51]
010113933A03579	711	10	20	6.45438	13.1181	1.02321	Up	0.0640542	0.0985882	-	-	-	gi|116179788|ref|XP_001219743.1|/4.30185e-118/hypothetical protein CHGG_00522 [Chaetomium globosum CBS 148.51]
010113933A10136	537	1	2	0.854574	1.73687	1.02321	Up	0.613378	0.678359	-	-	-	gi|116204073|ref|XP_001227847.1|/5.01031e-92/hypothetical protein CHGG_09920 [Chaetomium globosum CBS 148.51]
010113933A07813	1515	7	14	2.12036	4.30951	1.02321	Up	0.12427	0.178272	-	-	-	gi|116200758|ref|XP_001226191.1|/0/hypothetical protein CHGG_10924 [Chaetomium globosum CBS 148.51]
010113933A02319	672	4	8	2.73159	5.55179	1.02321	Up	0.254456	0.331859	-	-	-	gi|336268705|ref|XP_003349115.1|/2.26216e-94/hypothetical protein SMAC_06951 [Sordaria macrospora k-hell]
010113933A09989	1206	2	4	0.761039	1.54677	1.02321	Up	0.440148	0.529499	-	GO:0003824//catalytic activity	GO:0008152//metabolic process	gi|116198443|ref|XP_001225033.1|/0/hypothetical protein CHGG_07377 [Chaetomium globosum CBS 148.51]
010113933A01416	1782	31	62	7.98322	16.2254	1.02321	Up	0.00095956	0.00199199	GO:0031224//intrinsic to membrane	-	-	gi|336467724|gb|EGO55888.1|/0/hypothetical protein NEUTE1DRAFT_86598 [Neurospora tetrasperma FGSC 2508]
010113933A03004	681	2	4	1.34774	2.73921	1.02321	Up	0.440148	0.530038	GO:0005622//intracellular	GO:0032561//guanyl ribonucleotide binding	GO:0015031//protein transport	gi|116200514|ref|XP_001226069.1|/5.25481e-46/predicted protein [Chaetomium globosum CBS 148.51]
010113933A02034	246	3	6	5.59642	11.3744	1.02321	Up	0.330786	0.415647	-	-	-	gi|336266728|ref|XP_003348131.1|/1.10419e-24/hypothetical protein SMAC_12103 [Sordaria macrospora k-hell]
010113933A01848	186	1	2	2.46724	5.01452	1.02321	Up	0.613378	0.677725	-	-	-	-
010113933A04642	1113	1	2	0.412315	0.838005	1.02321	Up	0.613378	0.677646	-	-	-	gi|116206076|ref|XP_001228847.1|/2.60163e-146/hypothetical protein CHGG_02331 [Chaetomium globosum CBS 148.51]
010113933A06890	169	1	2	2.71542	5.51894	1.02321	Up	0.613378	0.675831	-	GO:0050662//coenzyme binding	-	gi|116204009|ref|XP_001227815.1|/2.15554e-20/hypothetical protein CHGG_09888 [Chaetomium globosum CBS 148.51]
010113933A06364	897	3	6	1.5348	3.1194	1.02321	Up	0.330786	0.41504	-	-	-	gi|116205031|ref|XP_001228326.1|/5.46904e-178/predicted protein [Chaetomium globosum CBS 148.51]
010113933A07189	356	2	4	2.57813	5.23989	1.02321	Up	0.440148	0.529162	-	-	-	gi|116179306|ref|XP_001219502.1|/5.40353e-40/hypothetical protein CHGG_00281 [Chaetomium globosum CBS 148.51]
010113933A04728	1323	1	2	0.346868	0.704989	1.02321	Up	0.613378	0.678201	-	GO:0003824//catalytic activity;GO:0046914//transition metal ion binding	GO:0008152//metabolic process	gi|116206106|ref|XP_001228862.1|/0/hypothetical protein CHGG_02346 [Chaetomium globosum CBS 148.51]
010113933A00633	1335	1	2	0.34375	0.698652	1.02321	Up	0.613378	0.676698	-	-	-	gi|116181890|ref|XP_001220794.1|/1.80506e-99/hypothetical protein CHGG_01573 [Chaetomium globosum CBS 148.51]
010113933A01645	522	1	2	0.879131	1.78678	1.02321	Up	0.613378	0.675752	-	GO:0016791//phosphatase activity	-	gi|116200608|ref|XP_001226116.1|/1.03271e-83/hypothetical protein CHGG_10849 [Chaetomium globosum CBS 148.51]
010113933A10127	240	3	6	5.73633	11.6588	1.02321	Up	0.330786	0.415261	-	-	-	gi|116207620|ref|XP_001229619.1|/2.83191e-20/hypothetical protein CHGG_03103 [Chaetomium globosum CBS 148.51]
010113933A08085	1329	60	120	20.7181	42.1084	1.02321	Up	4.07e-06	1.09e-05	-	GO:0016879//ligase activity, forming carbon-nitrogen bonds	-	gi|116193423|ref|XP_001222524.1|/0/hypothetical protein CHGG_06429 [Chaetomium globosum CBS 148.51]
010113933A04854	380	2	4	2.4153	4.90895	1.02321	Up	0.440148	0.529297	-	GO:0046914//transition metal ion binding;GO:0016491//oxidoreductase activity;GO:0019842//vitamin binding	GO:0008152//metabolic process	gi|116208110|ref|XP_001229864.1|/6.17846e-60/hypothetical protein CHGG_03348 [Chaetomium globosum CBS 148.51]
010113933A06166	654	1	2	0.701692	1.42615	1.02321	Up	0.613378	0.676382	-	-	-	gi|320589894|gb|EFX02350.1|/9.28278e-21/hypothetical protein CMQ_2399 [Grosmannia clavigera kw1407]
010113933A07399	843	1	2	0.544373	1.10641	1.02321	Up	0.613378	0.676146	-	GO:0005488//binding	-	gi|116196912|ref|XP_001224268.1|/5.88069e-43/predicted protein [Chaetomium globosum CBS 148.51]
010113933A01009	429	20	40	21.3942	43.4825	1.02321	Up	0.00820634	0.0148603	-	-	-	gi|116204797|ref|XP_001228209.1|/3.50472e-54/predicted protein [Chaetomium globosum CBS 148.51]
010113933A07860	678	3	6	2.03056	4.12699	1.02321	Up	0.330786	0.415481	-	-	-	gi|116192329|ref|XP_001221977.1|/1.80518e-131/hypothetical protein CHGG_05882 [Chaetomium globosum CBS 148.51]
010113933A04461	558	1	2	0.822413	1.67151	1.02321	Up	0.613378	0.676303	-	GO:0043169//cation binding;GO:0003824//catalytic activity	-	gi|116192839|ref|XP_001222232.1|/4.6153e-91/hypothetical protein CHGG_06137 [Chaetomium globosum CBS 148.51]
010113933A04048	176	1	2	2.60742	5.29943	1.02321	Up	0.613378	0.676224	-	GO:0016301//kinase activity;GO:0032559	GO:0006464//protein modification process	gi|116182516|ref|XP_001221107.1|/1.8731e-24/hypothetical protein CHGG_01886 [Chaetomium globosum CBS 148.51]
010113933A05075	1302	6	12	2.11478	4.29816	1.02321	Up	0.15652	0.217158	-	GO:0016787//hydrolase activity	GO:0044238//primary metabolic process	gi|336267286|ref|XP_003348409.1|/0/hypothetical protein SMAC_02905 [Sordaria macrospora k-hell]
010113933A00419	426	28	56	30.1629	61.3042	1.02321	Up	0.00171137	0.00343873	GO:0043231//intracellular membrane-bounded organelle;GO:0016020//membrane	GO:0005515//protein binding	GO:0006810//transport	gi|116201937|ref|XP_001226780.1|/3.90125e-62/hypothetical protein CHGG_08853 [Chaetomium globosum CBS 148.51]
010113933A06498	509	1	2	0.901584	1.83242	1.02321	Up	0.613378	0.677963	-	-	-	gi|342873625|gb|EGU75788.1|/5.10174e-24/hypothetical protein FOXB_13700 [Fusarium oxysporum Fo5176]
010113933A00958	2430	964	1928	182.052	370.009	1.02321	Up	0	0	-	GO:0046914//transition metal ion binding	-	gi|116196500|ref|XP_001224062.1|/0/hypothetical protein CHGG_04848 [Chaetomium globosum CBS 148.51]
010113933A02868	639	2	4	1.43633	2.91925	1.02321	Up	0.440148	0.529701	-	-	-	gi|116203889|ref|XP_001227755.1|/1.33311e-93/hypothetical protein CHGG_09828 [Chaetomium globosum CBS 148.51]
010113933A02688	401	2	4	2.28881	4.65187	1.02321	Up	0.440148	0.529836	-	-	-	gi|116207024|ref|XP_001229321.1|/5.12066e-46/predicted protein [Chaetomium globosum CBS 148.51]
010113933A04243	2070	1	2	0.221694	0.45058	1.02321	Up	0.613378	0.676461	-	GO:0016407//acetyltransferase activity	-	gi|116208176|ref|XP_001229897.1|/0/hypothetical protein CHGG_03381 [Chaetomium globosum CBS 148.51]
010113933A09010	142	4	8	12.9269	26.2732	1.02321	Up	0.254456	0.331814	-	GO:0003824//catalytic activity	GO:0008152//metabolic process	gi|116198489|ref|XP_001225056.1|/1.05393e-19/hypothetical protein CHGG_07400 [Chaetomium globosum CBS 148.51]
010113933A02578	1611	2	4	0.569716	1.15791	1.02321	Up	0.440148	0.529634	-	GO:0016491//oxidoreductase activity;GO:0005506//iron ion binding	-	gi|116181422|ref|XP_001220560.1|/0/hypothetical protein CHGG_01339 [Chaetomium globosum CBS 148.51]
010113933A08403	624	8	16	5.88341	11.9577	1.02321	Up	0.0992208	0.146241	-	GO:0003824//catalytic activity	GO:0055086//nucleobase-containing small molecule metabolic process	gi|116200085|ref|XP_001225854.1|/1.97689e-46/hypothetical protein CHGG_08198 [Chaetomium globosum CBS 148.51]
010113933A05349	801	11	22	6.30208	12.8086	1.02321	Up	0.0517176	0.0812803	-	-	-	gi|116181404|ref|XP_001220551.1|/1.53772e-109/hypothetical protein CHGG_01330 [Chaetomium globosum CBS 148.51]
010113933A08175	1014	317	631	143.465	290.204	1.01637	Up	1.7e-13	8.42e-13	-	-	-	gi|116179104|ref|XP_001219401.1|/1.29101e-141/hypothetical protein CHGG_00180 [Chaetomium globosum CBS 148.51]
010113933A03232	2490	172	342	31.6996	64.0529	1.0148	Up	5.95e-14	3.16e-13	-	-	-	gi|116191523|ref|XP_001221574.1|/0/hypothetical protein CHGG_05479 [Chaetomium globosum CBS 148.51]
010113933A01248	1155	72	143	28.6071	57.7386	1.01316	Up	5.99e-07	1.75e-06	GO:0019866//organelle inner membrane;GO:0031224//intrinsic to membrane	-	GO:0006810//transport	gi|116196142|ref|XP_001223883.1|/0/hypothetical protein CHGG_04669 [Chaetomium globosum CBS 148.51]
010113933A10260	259	55	109	97.4511	196.263	1.01004	Up	1.4e-05	3.6e-05	-	-	-	gi|116181552|ref|XP_001220625.1|/5.22992e-27/predicted protein [Chaetomium globosum CBS 148.51]
010113933A02710	1836	1548	3066	386.921	778.774	1.00917	Up	3.94e-12	1.66e-11	-	-	-	gi|85094855|ref|XP_959961.1|/0/hypothetical protein NCU06099 [Neurospora crassa OR74A]
010113933A01213	621	310	610	229.084	458.089	0.999755	Up	1.5e-13	7.5e-13	-	GO:0032561//guanyl ribonucleotide binding	GO:0006810//transport;GO:0035556//intracellular signal transduction	gi|116196288|ref|XP_001223956.1|/5.21445e-116/hypothetical protein CHGG_04742 [Chaetomium globosum CBS 148.51]
010113933A08556	1065	124	244	53.4313	106.845	0.999755	Up	1.08e-10	4.1e-10	GO:0044424//intracellular part	GO:0008135//translation factor activity, nucleic acid binding	GO:0006412//translation	gi|116206414|ref|XP_001229016.1|/0/hypothetical protein CHGG_02500 [Chaetomium globosum CBS 148.51]
010113933A09359	1272	91	179	32.8306	65.6263	0.999235	Up	3.31e-08	1.07e-07	GO:0043231//intracellular membrane-bounded organelle;GO:0030529//ribonucleoprotein complex	GO:0046914//transition metal ion binding	GO:0006396//RNA processing	gi|116193751|ref|XP_001222688.1|/0/hypothetical protein CHGG_06593 [Chaetomium globosum CBS 148.51]
010113933A07165	1947	295	580	69.5313	138.923	0.998552	Up	3e-13	1.44e-12	-	GO:0003824//catalytic activity	GO:0044238//primary metabolic process	gi|116179740|ref|XP_001219719.1|/0/hypothetical protein CHGG_00498 [Chaetomium globosum CBS 148.51]
010113933A09393	1104	177	347	73.5747	146.579	0.9944	Up	0	0	GO:0044464//cell part	GO:0032561//guanyl ribonucleotide binding	-	gi|116207200|ref|XP_001229409.1|/0/conserved hypothetical protein [Chaetomium globosum CBS 148.51]
010113933A07539	3396	148	290	19.9995	39.8238	0.993669	Up	2.41e-12	1.04e-11	-	GO:0048037//cofactor binding	-	gi|121790639|sp|Q2HE65.1|MOCOS_CHAGB/0/RecName: Full=Molybdenum cofactor sulfurase; Short=MOS; Short=MoCo sulfurase
010113933A05232	543	118	231	99.7255	198.392	0.99232	Up	4.31e-10	1.58e-09	GO:0044464//cell part	GO:0032561//guanyl ribonucleotide binding	GO:0035556//intracellular signal transduction	gi|116207496|ref|XP_001229557.1|/1.18785e-96/conserved hypothetical protein [Chaetomium globosum CBS 148.51]
010113933A02046	783	22	43	12.8939	25.6105	0.990047	Up	0.00760326	0.0138585	-	-	-	gi|336463302|gb|EGO51542.1|/8.43377e-81/hypothetical protein NEUTE1DRAFT_132447 [Neurospora tetrasperma FGSC 2508]
010113933A04902	4397	66	129	6.88829	13.6819	0.990047	Up	3.32e-06	9e-06	-	GO:0017111//nucleoside-triphosphatase activity;GO:0003676//nucleic acid binding;GO:0016891//endoribonuclease activity, producing 5'-phosphomonoesters;GO:0032559	GO:0010467//gene expression	gi|116205049|ref|XP_001228335.1|/0/hypothetical protein CHGG_10408 [Chaetomium globosum CBS 148.51]
010113933A09248	954	43	84	20.6845	41.0623	0.989266	Up	0.000181055	0.000412432	-	GO:0003824//catalytic activity	-	gi|116191133|ref|XP_001221379.1|/4.66803e-122/hypothetical protein CHGG_05284 [Chaetomium globosum CBS 148.51]
010113933A06426	1299	41	80	14.4843	28.7206	0.98759	Up	0.000264384	0.000590447	GO:0031224//intrinsic to membrane	-	-	gi|116204381|ref|XP_001228001.1|/9.68401e-159/hypothetical protein CHGG_10074 [Chaetomium globosum CBS 148.51]
010113933A00748	2592	183	357	32.3996	64.2311	0.987294	Up	2.73e-13	1.32e-12	-	-	-	gi|116193459|ref|XP_001222542.1|/0/hypothetical protein CHGG_06447 [Chaetomium globosum CBS 148.51]
010113933A01617	501	20	39	18.3196	36.3027	0.986688	Up	0.0113207	0.020062	-	-	-	gi|116195500|ref|XP_001223562.1|/3.31836e-81/predicted protein [Chaetomium globosum CBS 148.51]
010113933A10554	963	18	35	8.57769	16.9494	0.982572	Up	0.0169231	0.0291121	-	-	-	gi|116207952|ref|XP_001229785.1|/0/predicted protein [Chaetomium globosum CBS 148.51]
010113933A01215	729	68	132	42.8061	84.442	0.980145	Up	3.08e-06	8.4e-06	GO:0044464//cell part	GO:0005488//binding	-	gi|116196284|ref|XP_001223954.1|/2.5355e-113/hypothetical protein CHGG_04740 [Chaetomium globosum CBS 148.51]
010113933A08075	537	99	192	84.6028	166.74	0.978819	Up	1.85e-08	6.1e-08	-	-	-	gi|116193445|ref|XP_001222535.1|/2.36547e-33/predicted protein [Chaetomium globosum CBS 148.51]
010113933A06802	3408	291	564	39.1848	77.1776	0.97789	Up	1.33e-13	6.7e-13	GO:0031224//intrinsic to membrane	-	-	gi|340914718|gb|EGS18059.1|/0/putative glycerol transporter protein [Chaetomium thermophilum var. thermophilum DSM 1495]
010113933A05415	419	64	124	70.0955	138.013	0.97741	Up	6.48e-06	1.71e-05	-	-	-	gi|116204019|ref|XP_001227820.1|/1.32446e-30/predicted protein [Chaetomium globosum CBS 148.51]
010113933A00019	656	248	480	173.489	341.232	0.975908	Up	1.98e-14	1.1e-13	-	-	-	gi|116202961|ref|XP_001227292.1|/2.2392e-91/hypothetical protein CHGG_09365 [Chaetomium globosum CBS 148.51]
010113933A10521	801	45	87	25.7813	50.6523	0.974304	Up	0.000167829	0.000383597	-	-	-	gi|116198571|ref|XP_001225097.1|/2.86657e-148/hypothetical protein CHGG_07441 [Chaetomium globosum CBS 148.51]
010113933A10697	912	119	230	59.8792	117.61	0.973886	Up	8.64e-10	3.1e-09	-	-	-	gi|121781135|sp|Q2GWZ4.1|CFD1_CHAGB/1.30529e-150/RecName: Full=Cytosolic Fe-S cluster assembly factor CFD1; AltName: Full=Cytosolic Fe-S cluster-deficient protein 1
010113933A04492	1980	1249	2414	289.482	568.57	0.973866	Up	2.69e-12	1.15e-11	-	GO:0004175//endopeptidase activity	GO:0019538//protein metabolic process	gi|116208710|ref|XP_001230164.1|/0/hypothetical protein CHGG_03648 [Chaetomium globosum CBS 148.51]
010113933A00118	1563	14	27	4.11049	8.05595	0.970746	Up	0.0384196	0.0618507	-	-	-	gi|116192645|ref|XP_001222135.1|/0/predicted protein [Chaetomium globosum CBS 148.51]
010113933A00880	924	263	507	130.619	255.887	0.970137	Up	1.13e-13	5.72e-13	-	-	-	gi|116194316|ref|XP_001222970.1|/1.72191e-158/hypothetical protein CHGG_03756 [Chaetomium globosum CBS 148.51]
010113933A06838	3249	532	1025	75.1426	147.125	0.969339	Up	0	0	-	GO:0005506//iron ion binding;GO:0016653//oxidoreductase activity, acting on NADH or NADPH, heme protein as acceptor;GO:0016712//oxidoreductase activity, acting on paired donors, with incorporation or reduction of molecular oxygen, reduced flavin or flavoprotein as one donor, and incorporation of one atom of oxygen;GO:0000166//nucleotide binding	GO:0008152//metabolic process	gi|116197312|ref|XP_001224468.1|/0/hypothetical protein CHGG_05254 [Chaetomium globosum CBS 148.51]
010113933A05369	1752	241	464	63.1258	123.508	0.968305	Up	1.75e-13	8.66e-13	GO:0031224//intrinsic to membrane	GO:0046914//transition metal ion binding;GO:0003824//catalytic activity;GO:0050662//coenzyme binding	GO:0008152//metabolic process	gi|116203451|ref|XP_001227536.1|/0/hypothetical protein CHGG_09609 [Chaetomium globosum CBS 148.51]
010113933A03508	3675	522	1004	65.1834	127.406	0.966851	Up	0	0	-	-	-	gi|116203061|ref|XP_001227342.1|/0/hypothetical protein CHGG_09415 [Chaetomium globosum CBS 148.51]
010113933A09306	1188	52	100	20.0868	39.2551	0.96663	Up	6.07e-05	0.000145969	-	GO:0003676//nucleic acid binding;GO:0003824//catalytic activity	GO:0006310//DNA recombination	gi|116197617|ref|XP_001224620.1|/0/predicted protein [Chaetomium globosum CBS 148.51]
010113933A05670	291	13	25	20.501	40.0644	0.96663	Up	0.0473626	0.0748339	-	-	-	-
010113933A10039	1812	122	234	30.8977	60.224	0.962841	Up	8.93e-10	3.2e-09	-	-	-	gi|116207812|ref|XP_001229715.1|/0/hypothetical protein CHGG_03199 [Chaetomium globosum CBS 148.51]
010113933A08229	2406	166	318	31.6619	61.6373	0.961057	Up	1.11e-12	4.97e-12	-	-	-	gi|336466127|gb|EGO54292.1|/3.75632e-176/hypothetical protein NEUTE1DRAFT_49063 [Neurospora tetrasperma FGSC 2508]
010113933A10849	3270	718	1374	100.763	195.953	0.95954	Up	4.37e-13	2.06e-12	-	GO:0046914//transition metal ion binding;GO:0004175//endopeptidase activity	GO:0019538//protein metabolic process	gi|340959623|gb|EGS20804.1|/0/ubiquitin carboxyl-terminal hydrolase-like protein [Chaetomium thermophilum var. thermophilum DSM 1495]
010113933A04683	1065	69	132	29.732	57.8011	0.959083	Up	4.61e-06	1.23e-05	-	GO:0016813//hydrolase activity, acting on carbon-nitrogen (but not peptide) bonds, in linear amidines;GO:0016564//transcription repressor activity	GO:0009112	gi|116199487|ref|XP_001225555.1|/0/allantoicase [Chaetomium globosum CBS 148.51]
010113933A06403	927	34	65	16.8315	32.6998	0.958119	Up	0.0013598	0.00276878	-	-	-	gi|116202547|ref|XP_001227085.1|/9.89877e-130/predicted protein [Chaetomium globosum CBS 148.51]
010113933A03225	1059	45	86	19.5003	37.8717	0.957625	Up	0.00022615	0.000509997	-	GO:0048037//cofactor binding;GO:0046914//transition metal ion binding	-	gi|116191545|ref|XP_001221585.1|/0/hypothetical protein CHGG_05490 [Chaetomium globosum CBS 148.51]
010113933A06597	840	323	617	176.46	342.545	0.95695	Up	7.99e-14	4.15e-13	-	GO:0046914//transition metal ion binding	-	gi|116197667|ref|XP_001224645.1|/6.75756e-95/hypothetical protein CHGG_06989 [Chaetomium globosum CBS 148.51]
010113933A08666	849	11	21	5.94578	11.5352	0.956099	Up	0.0724838	0.109829	-	-	-	gi|116195646|ref|XP_001223635.1|/1.12701e-121/hypothetical protein CHGG_04421 [Chaetomium globosum CBS 148.51]
010113933A08656	1041	98	187	43.2016	83.7728	0.955398	Up	5.32e-08	1.69e-07	-	-	-	gi|116195554|ref|XP_001223589.1|/4.4387e-52/hypothetical protein CHGG_04375 [Chaetomium globosum CBS 148.51]
010113933A09899	2961	291	554	45.1002	87.2536	0.95208	Up	1.33e-13	6.69e-13	GO:0032991//macromolecular complex	GO:0032561//guanyl ribonucleotide binding;GO:0017111//nucleoside-triphosphatase activity	GO:0009207	gi|116181522|ref|XP_001220610.1|/0/conserved hypothetical protein [Chaetomium globosum CBS 148.51]
010113933A06029	2784	559	1064	92.1439	178.231	0.951792	Up	2.5e-13	1.22e-12	GO:0043231//intracellular membrane-bounded organelle	GO:0046914//transition metal ion binding;GO:0003676//nucleic acid binding;GO:0001071//nucleic acid binding transcription factor activity	GO:0006351//transcription, DNA-dependent	gi|116206248|ref|XP_001228933.1|/0/hypothetical protein CHGG_02417 [Chaetomium globosum CBS 148.51]
010113933A07878	1680	72	137	19.6674	38.0297	0.951321	Up	3.54e-06	9.57e-06	-	GO:0016491//oxidoreductase activity;GO:0005506//iron ion binding	GO:0008152//metabolic process	gi|116208752|ref|XP_001230185.1|/0/hypothetical protein CHGG_03669 [Chaetomium globosum CBS 148.51]
010113933A04993	475	10	19	9.66119	18.654	0.949213	Up	0.0900552	0.13369	-	-	-	gi|116179590|ref|XP_001219644.1|/9.43169e-64/hypothetical protein CHGG_00423 [Chaetomium globosum CBS 148.51]
010113933A02349	1245	110	209	40.5459	78.2869	0.949213	Up	1.06e-08	3.53e-08	-	GO:0032559;GO:0016462//pyrophosphatase activity	-	gi|116195888|ref|XP_001223756.1|/0/hypothetical protein CHGG_04542 [Chaetomium globosum CBS 148.51]
010113933A08923	357	10	19	12.8545	24.8198	0.949213	Up	0.0900552	0.133711	-	GO:0046872//metal ion binding	-	gi|116191791|ref|XP_001221708.1|/4.54801e-47/hypothetical protein CHGG_05613 [Chaetomium globosum CBS 148.51]
010113933A09710	5229	284	539	24.9243	48.0709	0.947608	Up	5.33e-14	2.84e-13	-	GO:0003676//nucleic acid binding;GO:0042623//ATPase activity, coupled;GO:0032559	-	gi|116214441|ref|XP_001230237.1|/0/hypothetical protein CHGG_11061 [Chaetomium globosum CBS 148.51]
010113933A08328	3318	865	1641	119.637	230.645	0.947017	Up	0	0	GO:0031224//intrinsic to membrane	GO:0005506//iron ion binding;GO:0008375//acetylglucosaminyltransferase activity	GO:0045229//external encapsulating structure organization	gi|336464552|gb|EGO52792.1|/0/chitin synthase [Neurospora tetrasperma FGSC 2508]
010113933A01134	1137	153	290	61.7526	118.946	0.945735	Up	1.78e-11	7.13e-11	-	-	-	gi|116199277|ref|XP_001225450.1|/7.56921e-141/hypothetical protein CHGG_07794 [Chaetomium globosum CBS 148.51]
010113933A04418	1674	19	36	5.20861	10.029	0.945211	Up	0.0189642	0.0323702	-	-	-	gi|116197244|ref|XP_001224434.1|/0/predicted protein [Chaetomium globosum CBS 148.51]
010113933A01384	2721	672	1273	113.335	218.178	0.944913	Up	7.52e-13	3.43e-12	GO:0031224//intrinsic to membrane	GO:0008375//acetylglucosaminyltransferase activity	GO:0045229//external encapsulating structure organization;GO:0006023	gi|116179936|ref|XP_001219817.1|/0/chitin synthase 1 [Chaetomium globosum CBS 148.51]
010113933A04083	1233	104	197	38.7074	74.5101	0.944826	Up	3.15e-08	1.02e-07	-	-	-	gi|116181614|ref|XP_001220656.1|/1.59271e-147/hypothetical protein CHGG_01435 [Chaetomium globosum CBS 148.51]
010113933A04122	978	55	104	25.8076	49.5914	0.942294	Up	6.22e-05	0.000149541	-	-	-	gi|116195650|ref|XP_001223637.1|/3.10571e-169/hypothetical protein CHGG_04423 [Chaetomium globosum CBS 148.51]
010113933A01796	2421	9	17	1.70597	3.27466	0.940751	Up	0.112289	0.163439	GO:0044464//cell part	GO:0070011	GO:0019538//protein metabolic process	gi|116208334|ref|XP_001229976.1|/0/hypothetical protein CHGG_03460 [Chaetomium globosum CBS 148.51]
010113933A07393	663	9	17	6.2295	11.9577	0.940751	Up	0.112289	0.163465	-	GO:0016787//hydrolase activity	-	gi|116204329|ref|XP_001227975.1|/1.71318e-75/hypothetical protein CHGG_10048 [Chaetomium globosum CBS 148.51]
010113933A03390	951	97	183	46.8075	89.7393	0.939001	Up	1.13e-07	3.5e-07	GO:0044464//cell part	-	GO:0006810//transport	gi|116193839|ref|XP_001222732.1|/5.6378e-144/hypothetical protein CHGG_06637 [Chaetomium globosum CBS 148.51]
010113933A05645	1488	52	98	16.037	30.7139	0.937484	Up	0.000109052	0.000254858	-	GO:0016741	GO:0006730//one-carbon metabolic process	gi|116193695|ref|XP_001222660.1|/0/hypothetical protein CHGG_06565 [Chaetomium globosum CBS 148.51]
010113933A06853	921	34	64	16.9412	32.4065	0.935751	Up	0.00183329	0.00366349	-	GO:0004721//phosphoprotein phosphatase activity	GO:0006796//phosphate-containing compound metabolic process	gi|116199785|ref|XP_001225704.1|/4.05752e-176/hypothetical protein CHGG_08048 [Chaetomium globosum CBS 148.51]
010113933A01969	1566	144	271	42.1983	80.703	0.935438	Up	1.21e-10	4.59e-10	GO:0044464//cell part	GO:0016740//transferase activity	-	gi|116178786|ref|XP_001219242.1|/0/hypothetical protein CHGG_00021 [Chaetomium globosum CBS 148.51]
010113933A03880	2520	170	319	30.958	59.034	0.931235	Up	3.7e-12	1.56e-11	-	GO:0046872//metal ion binding;GO:0003676//nucleic acid binding	-	gi|116196020|ref|XP_001223822.1|/0/hypothetical protein CHGG_04608 [Chaetomium globosum CBS 148.51]
010113933A09601	705	150	281	97.6396	185.879	0.928821	Up	7.14e-11	2.75e-10	GO:0031224//intrinsic to membrane	-	-	gi|116182064|ref|XP_001220881.1|/1.78526e-100/hypothetical protein CHGG_01660 [Chaetomium globosum CBS 148.51]
010113933A00417	600	118	221	90.2516	171.772	0.928473	Up	7.65e-09	2.58e-08	GO:0044464//cell part	GO:0032561//guanyl ribonucleotide binding	GO:0035556//intracellular signal transduction	gi|116196822|ref|XP_001224223.1|/2.77423e-111/conserved hypothetical protein [Chaetomium globosum CBS 148.51]
010113933A09405	2151	156	292	33.2819	63.3074	0.927636	Up	3.21e-11	1.26e-10	-	-	-	gi|116201757|ref|XP_001226690.1|/0/hypothetical protein CHGG_08763 [Chaetomium globosum CBS 148.51]
010113933A10111	4257	542	1010	58.4278	110.644	0.921204	Up	0	0	-	-	-	gi|116203709|ref|XP_001227665.1|/0/hypothetical protein CHGG_09738 [Chaetomium globosum CBS 148.51]
010113933A10172	2226	182	339	37.5206	71.021	0.92056	Up	1.04e-12	4.64e-12	-	-	-	gi|116206958|ref|XP_001229288.1|/0/hypothetical protein CHGG_02772 [Chaetomium globosum CBS 148.51]
010113933A01037	4284	879	1636	94.1593	178.093	0.919451	Up	0	0	-	-	-	gi|116205441|ref|XP_001228531.1|/0/hypothetical protein CHGG_10604 [Chaetomium globosum CBS 148.51]
010113933A09976	1623	427	794	120.735	228.147	0.918117	Up	9.14e-13	4.13e-12	-	GO:0043169//cation binding;GO:0016616//oxidoreductase activity, acting on the CH-OH group of donors, NAD or NADP as acceptor	GO:0009168//purine ribonucleoside monophosphate biosynthetic process	gi|116180466|ref|XP_001220082.1|/0/conserved hypothetical protein [Chaetomium globosum CBS 148.51]
010113933A04003	1050	78	145	34.0902	64.4007	0.91772	Up	3.67e-06	9.91e-06	-	-	-	gi|340931947|gb|EGS19480.1|/1.17279e-84/hypothetical protein CTHT_0049470 [Chaetomium thermophilum var. thermophilum DSM 1495]
010113933A00072	1860	7	13	1.72707	3.25944	0.916298	Up	0.177066	0.243485	GO:0031224//intrinsic to membrane	GO:0046914//transition metal ion binding;GO:0003824//catalytic activity;GO:0050662//coenzyme binding	-	gi|116196552|ref|XP_001224088.1|/0/hypothetical protein CHGG_04874 [Chaetomium globosum CBS 148.51]
010113933A06653	690	14	26	9.31114	17.5726	0.916298	Up	0.0529504	0.0830798	-	-	-	gi|116193569|ref|XP_001222597.1|/1.13573e-128/predicted protein [Chaetomium globosum CBS 148.51]
010113933A08990	852	7	13	3.77036	7.11567	0.916298	Up	0.177066	0.243521	-	GO:0016798//hydrolase activity, acting on glycosyl bonds	GO:0044238//primary metabolic process	gi|116194890|ref|XP_001223257.1|/5.73008e-174/hypothetical protein CHGG_04043 [Chaetomium globosum CBS 148.51]
010113933A08654	1200	129	239	49.3324	92.8814	0.912853	Up	3.17e-09	1.1e-08	-	GO:0003824//catalytic activity	-	gi|116195558|ref|XP_001223591.1|/0/hypothetical protein CHGG_04377 [Chaetomium globosum CBS 148.51]
010113933A02364	1676	276	511	75.5717	142.187	0.911869	Up	8.88e-15	5.03e-14	-	GO:0003677//DNA binding	-	gi|340905015|gb|EGS17383.1|/0/putative mismatched DNA binding protein [Chaetomium thermophilum var. thermophilum DSM 1495]
010113933A02310	1704	20	37	5.38622	10.1261	0.910739	Up	0.0210858	0.0357657	-	-	-	gi|116195306|ref|XP_001223465.1|/0/hypothetical protein CHGG_04251 [Chaetomium globosum CBS 148.51]
010113933A03109	1599	598	1106	171.624	322.566	0.910348	Up	0	0	-	-	-	gi|116181556|ref|XP_001220627.1|/5.65807e-175/hypothetical protein CHGG_01406 [Chaetomium globosum CBS 148.51]
010113933A03218	1308	66	122	23.1558	43.4975	0.909557	Up	2.53e-05	6.33e-05	-	-	-	gi|116191559|ref|XP_001221592.1|/0/hypothetical protein CHGG_05497 [Chaetomium globosum CBS 148.51]
010113933A03715	1836	359	663	89.7317	168.404	0.908239	Up	0	0	-	GO:0005543//phospholipid binding	GO:0009987//cellular process	gi|116195162|ref|XP_001223393.1|/0/hypothetical protein CHGG_04179 [Chaetomium globosum CBS 148.51]
010113933A05788	465	39	72	38.4889	72.209	0.907736	Up	0.00126493	0.00258619	GO:0019866//organelle inner membrane;GO:0043231//intracellular membrane-bounded organelle;GO:0031224//intrinsic to membrane	GO:0022892	GO:0006810//transport	gi|340939062|gb|EGS19684.1|/6.9282e-85/hypothetical protein CTHT_0041650 [Chaetomium thermophilum var. thermophilum DSM 1495]
010113933A04545	1411	13	24	4.22805	7.93225	0.907736	Up	0.065371	0.100094	-	GO:0005506//iron ion binding;GO:0016209//antioxidant activity	GO:0008152//metabolic process;GO:0006950//response to stress	gi|116208332|ref|XP_001229975.1|/0/hypothetical protein CHGG_03459 [Chaetomium globosum CBS 148.51]
010113933A10573	204	32	59	71.9853	134.876	0.905857	Up	0.0036145	0.00691044	-	-	-	-
010113933A10566	1632	89	164	25.0261	46.8636	0.905032	Up	1.13e-06	3.2e-06	-	-	-	gi|116197793|ref|XP_001224708.1|/0/hypothetical protein CHGG_07052 [Chaetomium globosum CBS 148.51]
010113933A00613	1923	89	164	21.239	39.7719	0.905032	Up	1.13e-06	3.2e-06	-	GO:0032559;GO:0016879//ligase activity, forming carbon-nitrogen bonds	-	gi|116192939|ref|XP_001222282.1|/0/hypothetical protein CHGG_06187 [Chaetomium globosum CBS 148.51]
010113933A08386	1071	19	35	8.1412	15.2402	0.904569	Up	0.0257988	0.0430192	-	GO:0003824//catalytic activity;GO:0046914//transition metal ion binding	GO:0008152//metabolic process	gi|116181668|ref|XP_001220683.1|/0/hypothetical protein CHGG_01462 [Chaetomium globosum CBS 148.51]
010113933A01080	3342	639	1176	87.7442	164.102	0.903214	Up	6e-13	2.78e-12	GO:0043231//intracellular membrane-bounded organelle;GO:0044427	GO:0017111//nucleoside-triphosphatase activity;GO:0008135//translation factor activity, nucleic acid binding;GO:0032559	GO:0006412//translation;GO:0009207;GO:0006325//chromatin organization	gi|116194051|ref|XP_001222838.1|/0/hypothetical protein CHGG_06743 [Chaetomium globosum CBS 148.51]
010113933A01725	1917	81	149	19.3904	36.2473	0.902532	Up	3.7e-06	9.99e-06	-	-	-	gi|116206366|ref|XP_001228992.1|/0/hypothetical protein CHGG_02476 [Chaetomium globosum CBS 148.51]
010113933A05591	1470	883	1621	275.656	514.254	0.899612	Up	9.24e-14	4.76e-13	-	-	-	gi|116201267|ref|XP_001226445.1|/1.79156e-95/predicted protein [Chaetomium globosum CBS 148.51]
010113933A06215	627	12	22	8.7829	16.3632	0.897683	Up	0.0808992	0.121259	-	-	-	gi|116191331|ref|XP_001221478.1|/2.50491e-73/predicted protein [Chaetomium globosum CBS 148.51]
010113933A02991	234	6	11	11.7668	21.9224	0.897683	Up	0.224502	0.299737	-	-	-	gi|340959898|gb|EGS21079.1|/5.36119e-27/hypothetical protein CTHT_0029200 [Chaetomium thermophilum var. thermophilum DSM 1495]
010113933A10717	1407	244	446	79.5829	147.827	0.893376	Up	2.55e-13	1.23e-12	GO:0043231//intracellular membrane-bounded organelle	GO:0043169//cation binding;GO:0003677//DNA binding	GO:0006281//DNA repair	gi|116182114|ref|XP_001220906.1|/0/hypothetical protein CHGG_01685 [Chaetomium globosum CBS 148.51]
010113933A02285	885	62	113	32.1494	59.5453	0.889196	Up	7e-05	0.000167358	-	GO:0005515//protein binding	-	gi|116192573|ref|XP_001222099.1|/4.20892e-82/hypothetical protein CHGG_06004 [Chaetomium globosum CBS 148.51]
010113933A01403	595	11	20	8.48398	15.6756	0.88571	Up	0.100397	0.147882	-	GO:0003824//catalytic activity	GO:0008152//metabolic process	gi|116196722|ref|XP_001224173.1|/9.05732e-91/hypothetical protein CHGG_04959 [Chaetomium globosum CBS 148.51]
010113933A09847	1170	11	20	4.3145	7.9718	0.88571	Up	0.100397	0.147859	GO:0016020//membrane	-	-	gi|116179506|ref|XP_001219602.1|/4.77907e-146/hypothetical protein CHGG_00381 [Chaetomium globosum CBS 148.51]
010113933A09859	2117	44	80	9.53797	17.6231	0.88571	Up	0.0008679	0.00181165	GO:0043231//intracellular membrane-bounded organelle	GO:0046914//transition metal ion binding;GO:0003676//nucleic acid binding	GO:0008152//metabolic process	gi|116208112|ref|XP_001229865.1|/0/hypothetical protein CHGG_03349 [Chaetomium globosum CBS 148.51]
010113933A07630	1244	294	533	108.455	199.811	0.881533	Up	0	0	-	-	-	gi|116199897|ref|XP_001225760.1|/1.6114e-139/hypothetical protein CHGG_08104 [Chaetomium globosum CBS 148.51]
010113933A04749	1809	16	29	4.05887	7.47604	0.881195	Up	0.0476214	0.0751048	GO:0031224//intrinsic to membrane	GO:0015301//anion:anion antiporter activity	GO:0006811//ion transport	gi|116205986|ref|XP_001228802.1|/0/hypothetical protein CHGG_02286 [Chaetomium globosum CBS 148.51]
010113933A06991	1527	32	58	9.6169	17.7134	0.881195	Up	0.00482486	0.00904351	-	-	-	gi|116193193|ref|XP_001222409.1|/0/predicted protein [Chaetomium globosum CBS 148.51]
010113933A09639	522	37	67	32.5278	59.8572	0.879849	Up	0.0024626	0.00481523	-	-	-	gi|116181970|ref|XP_001220834.1|/6.66287e-99/predicted protein [Chaetomium globosum CBS 148.51]
010113933A01333	1380	62	112	20.6175	37.8487	0.876372	Up	9.22e-05	0.000217337	-	-	GO:0019752//carboxylic acid metabolic process	gi|116198163|ref|XP_001224893.1|/0/conserved hypothetical protein [Chaetomium globosum CBS 148.51]
010113933A10238	911	36	65	18.1346	33.2742	0.875656	Up	0.00297958	0.00574651	GO:0043231//intracellular membrane-bounded organelle	GO:0003676//nucleic acid binding	-	gi|336468336|gb|EGO56499.1|/2.95299e-78/hypothetical protein NEUTE1DRAFT_101778 [Neurospora tetrasperma FGSC 2508]
010113933A07475	1752	363	655	95.0816	174.349	0.874739	Up	0	0	-	-	-	gi|116200762|ref|XP_001226193.1|/0/hypothetical protein CHGG_10926 [Chaetomium globosum CBS 148.51]
010113933A00921	1542	380	685	113.09	207.166	0.873318	Up	0	0	-	-	-	gi|116194730|ref|XP_001223177.1|/0/hypothetical protein CHGG_03963 [Chaetomium globosum CBS 148.51]
010113933A10150	1323	106	191	36.768	67.3264	0.872722	Up	3.49e-07	1.04e-06	-	GO:0005488//binding	-	gi|116206638|ref|XP_001229128.1|/0/hypothetical protein CHGG_02612 [Chaetomium globosum CBS 148.51]
010113933A07234	3057	587	1057	88.1184	161.247	0.871757	Up	0	0	GO:0044464//cell part	GO:0005088//Ras guanyl-nucleotide exchange factor activity	GO:0007266//Rho protein signal transduction	gi|116204521|ref|XP_001228071.1|/0/hypothetical protein CHGG_10144 [Chaetomium globosum CBS 148.51]
010113933A07816	303	5	9	7.57271	13.852	0.871211	Up	0.287278	0.366578	-	-	-	gi|116208648|ref|XP_001230133.1|/1.79581e-33/predicted protein [Chaetomium globosum CBS 148.51]
010113933A04449	627	5	9	3.65954	6.69402	0.871211	Up	0.287278	0.366528	-	GO:0046914//transition metal ion binding;GO:0016616//oxidoreductase activity, acting on the CH-OH group of donors, NAD or NADP as acceptor	GO:0008152//metabolic process	gi|116182132|ref|XP_001220915.1|/3.13946e-100/conserved hypothetical protein [Chaetomium globosum CBS 148.51]
010113933A02182	882	5	9	2.60151	4.75867	0.871211	Up	0.287278	0.366627	-	-	-	gi|116182268|ref|XP_001220983.1|/7.49026e-31/predicted protein [Chaetomium globosum CBS 148.51]
010113933A01874	456	5	9	5.03187	9.20428	0.871211	Up	0.287278	0.366479	-	-	-	gi|116195358|ref|XP_001223491.1|/1.48831e-81/hypothetical protein CHGG_04277 [Chaetomium globosum CBS 148.51]
010113933A06318	575	5	9	3.99049	7.29939	0.871211	Up	0.287278	0.366677	-	-	-	gi|116181864|ref|XP_001220781.1|/4.08858e-53/predicted protein [Chaetomium globosum CBS 148.51]
010113933A04145	249	25	45	46.0749	84.2801	0.871211	Up	0.0141116	0.0245752	-	-	-	gi|116194336|ref|XP_001222980.1|/2.70501e-31/predicted protein [Chaetomium globosum CBS 148.51]
010113933A00252	2088	300	539	65.9348	120.384	0.868536	Up	1.41e-13	7.09e-13	-	GO:0046872//metal ion binding;GO:0019842//vitamin binding;GO:0016744;GO:0050662//coenzyme binding	GO:0008652//cellular amino acid biosynthetic process	gi|116196836|ref|XP_001224230.1|/0/conserved hypothetical protein [Chaetomium globosum CBS 148.51]
010113933A08398	1152	2002	3595	797.509	1455.32	0.867763	Up	0	0	GO:0043231//intracellular membrane-bounded organelle	GO:0046914//transition metal ion binding;GO:0001071//nucleic acid binding transcription factor activity	GO:0006351//transcription, DNA-dependent	gi|116193355|ref|XP_001222490.1|/0/hypothetical protein CHGG_06395 [Chaetomium globosum CBS 148.51]
010113933A03830	2862	554	993	88.8309	161.805	0.865121	Up	0	0	-	-	GO:0009987//cellular process	gi|116207430|ref|XP_001229524.1|/0/hypothetical protein CHGG_03008 [Chaetomium globosum CBS 148.51]
010113933A10552	814	24	43	13.5304	24.6352	0.864516	Up	0.0171846	0.029519	GO:0044429//mitochondrial part	GO:0008483//transaminase activity;GO:0048037//cofactor binding	GO:0006525//arginine metabolic process	gi|116205147|ref|XP_001228384.1|/1.0191e-124/hypothetical protein CHGG_10457 [Chaetomium globosum CBS 148.51]
010113933A09239	480	24	43	22.9453	41.7772	0.864516	Up	0.0171846	0.0295137	-	-	-	gi|320589541|gb|EFX02002.1|/1.38178e-62/ai-bp family protein [Grosmannia clavigera kw1407]
010113933A09883	2129	339	607	73.0715	132.961	0.863625	Up	8.08e-14	4.19e-13	-	-	-	gi|116196690|ref|XP_001224157.1|/0/hypothetical protein CHGG_04943 [Chaetomium globosum CBS 148.51]
010113933A07590	1002	71	127	32.5173	59.1082	0.862151	Up	3.99e-05	9.8e-05	GO:0031224//intrinsic to membrane	-	-	gi|116194111|ref|XP_001222868.1|/6.31347e-157/hypothetical protein CHGG_06773 [Chaetomium globosum CBS 148.51]
010113933A08605	1719	104	186	27.764	50.4602	0.861933	Up	6.53e-07	1.9e-06	-	GO:0016407//acetyltransferase activity;GO:0051540	-	gi|336266632|ref|XP_003348083.1|/0/hypothetical protein SMAC_03929 [Sordaria macrospora k-hell]
010113933A00370	2067	296	529	65.7166	119.351	0.860884	Up	3.01e-13	1.44e-12	GO:0044424//intracellular part	GO:0016209//antioxidant activity;GO:0046914//transition metal ion binding;GO:0050662//coenzyme binding;GO:0003824//catalytic activity	GO:0006801//superoxide metabolic process	gi|340924395|gb|EGS19298.1|/0/thioredoxin reductase-like protein [Chaetomium thermophilum var. thermophilum DSM 1495]
010113933A09626	879	2332	4164	1217.49	2209.19	0.859616	Up	0	0	-	-	-	gi|116204101|ref|XP_001227861.1|/1.12256e-111/hypothetical protein CHGG_09934 [Chaetomium globosum CBS 148.51]
010113933A06323	2373	399	712	77.1612	139.925	0.858702	Up	0	0	-	GO:0016491//oxidoreductase activity;GO:0005543//phospholipid binding;GO:0050662//coenzyme binding	GO:0009060//aerobic respiration	gi|116182024|ref|XP_001220861.1|/0/hypothetical protein CHGG_01640 [Chaetomium globosum CBS 148.51]
010113933A06367	588	216	385	168.578	305.348	0.857041	Up	1.22e-12	5.43e-12	-	-	-	gi|116194214|ref|XP_001222919.1|/1.45652e-93/hypothetical protein CHGG_03705 [Chaetomium globosum CBS 148.51]
010113933A00825	1389	9	16	2.97348	5.37192	0.853289	Up	0.15626	0.216893	-	-	-	gi|116199445|ref|XP_001225534.1|/0/hypothetical protein CHGG_07878 [Chaetomium globosum CBS 148.51]
010113933A05009	1077	209	371	89.0542	160.646	0.85113	Up	3.63e-12	1.53e-11	-	-	-	gi|116193919|ref|XP_001222772.1|/2.26771e-131/hypothetical protein CHGG_06677 [Chaetomium globosum CBS 148.51]
010113933A10645	2037	209	371	47.0846	84.9366	0.85113	Up	3.63e-12	1.54e-11	-	-	-	gi|116203623|ref|XP_001227622.1|/0/hypothetical protein CHGG_09695 [Chaetomium globosum CBS 148.51]
010113933A05556	313	40	71	58.6462	105.785	0.851033	Up	0.00243742	0.00477389	-	GO:0003824//catalytic activity;GO:0046914//transition metal ion binding	GO:0008152//metabolic process	gi|116203435|ref|XP_001227528.1|/7.35808e-53/hypothetical protein CHGG_09601 [Chaetomium globosum CBS 148.51]
010113933A05071	865	31	55	16.4464	29.6523	0.850377	Up	0.00776586	0.0141222	GO:0044464//cell part	GO:0015075//ion transmembrane transporter activity	GO:0006811//ion transport	gi|116191873|ref|XP_001221749.1|/3.99302e-122/hypothetical protein CHGG_05654 [Chaetomium globosum CBS 148.51]
010113933A03796	2409	6426	11369	1224.13	2200.89	0.846326	Up	8.54e-12	3.49e-11	-	GO:0050662//coenzyme binding;GO:0003824//catalytic activity	GO:0008152//metabolic process	gi|116198355|ref|XP_001224989.1|/0/hypothetical protein CHGG_07333 [Chaetomium globosum CBS 148.51]
010113933A01929	1939	959	1694	226.968	407.425	0.844045	Up	0	0	-	-	-	gi|116196728|ref|XP_001224176.1|/0/hypothetical protein CHGG_04962 [Chaetomium globosum CBS 148.51]
010113933A01748	288	51	90	81.2647	145.734	0.842641	Up	0.000705522	0.00148814	-	-	-	gi|116192419|ref|XP_001222022.1|/1.17125e-26/hypothetical protein CHGG_05927 [Chaetomium globosum CBS 148.51]
010113933A08841	741	408	720	252.677	453.134	0.842641	Up	3.88e-13	1.84e-12	GO:0031981//nuclear lumen	GO:0043021//ribonucleoprotein complex binding;GO:0008135//translation factor activity, nucleic acid binding	GO:0042255//ribosome assembly;GO:0006412//translation	gi|116207834|ref|XP_001229726.1|/3.51285e-134/eukaryotic translation initiation factor 6 [Chaetomium globosum CBS 148.51]
010113933A07445	1728	110	194	29.2128	52.3564	0.841767	Up	6.38e-07	1.85e-06	-	GO:0016741	GO:0006730//one-carbon metabolic process	gi|116196424|ref|XP_001224024.1|/0/hypothetical protein CHGG_04810 [Chaetomium globosum CBS 148.51]
010113933A09194	603	38	67	28.9195	51.8167	0.841375	Up	0.0035567	0.00680131	-	-	-	gi|116201235|ref|XP_001226429.1|/3.80293e-100/hypothetical protein CHGG_08502 [Chaetomium globosum CBS 148.51]
010113933A02415	2205	726	1280	151.096	270.716	0.841316	Up	0	0	-	-	-	gi|116193235|ref|XP_001222430.1|/0/hypothetical protein CHGG_06335 [Chaetomium globosum CBS 148.51]
010113933A05174	1934	122	215	28.9486	51.8435	0.840669	Up	1.63e-07	4.97e-07	-	-	-	gi|116192371|ref|XP_001221998.1|/0/hypothetical protein CHGG_05903 [Chaetomium globosum CBS 148.51]
010113933A06254	630	126	222	91.7813	164.333	0.84035	Up	1.04e-07	3.21e-07	GO:0031224//intrinsic to membrane	GO:0046914//transition metal ion binding;GO:0043682//copper-transporting ATPase activity;GO:0032559	GO:0035434//copper ion transmembrane transport;GO:0009206	gi|116182296|ref|XP_001220997.1|/2.27963e-90/hypothetical protein CHGG_01776 [Chaetomium globosum CBS 148.51]
010113933A06983	924	171	301	84.9275	151.917	0.838981	Up	6.06e-10	2.2e-09	-	-	-	gi|116205185|ref|XP_001228403.1|/7.25119e-149/hypothetical protein CHGG_10476 [Chaetomium globosum CBS 148.51]
010113933A03857	747	54	95	33.174	59.3082	0.838182	Up	0.000529766	0.00114187	-	-	-	gi|322693237|gb|EFY85105.1|/9.85202e-84/hypothetical protein MAC_08865 [Metarhizium acridum CQMa 102]
010113933A06497	573	29	51	23.2256	41.5076	0.837658	Up	0.0114236	0.0202368	-	-	-	gi|121776687|sp|Q2GNY7.1|YPI1_CHAGB/2.93687e-43/RecName: Full=Type 1 phosphatases regulator YPI1
010113933A03677	390	33	58	38.8305	69.3546	0.8368	Up	0.00698884	0.0128002	-	-	-	gi|116196728|ref|XP_001224176.1|/3.4507e-63/hypothetical protein CHGG_04962 [Chaetomium globosum CBS 148.51]
010113933A01087	1800	45	79	11.4727	20.4676	0.835141	Up	0.00164499	0.00331592	-	-	-	gi|116208098|ref|XP_001229858.1|/0/hypothetical protein CHGG_03342 [Chaetomium globosum CBS 148.51]
010113933A01556	1464	57	100	17.8673	31.8545	0.83418	Up	0.000397996	0.000868739	GO:0044424//intracellular part	GO:0008374//O-acyltransferase activity	-	gi|116194738|ref|XP_001223181.1|/0/hypothetical protein CHGG_03967 [Chaetomium globosum CBS 148.51]
010113933A03545	229	61	107	122.241	217.902	0.833943	Up	0.000249062	0.000558868	-	-	-	gi|336270974|ref|XP_003350246.1|/9.16503e-24/hypothetical protein SMAC_01140 [Sordaria macrospora k-hell]
010113933A01477	858	69	121	36.9051	65.7673	0.833552	Up	9.8e-05	0.000230103	-	-	-	gi|310794077|gb|EFQ29538.1|/1.09704e-47/ATP adenylyltransferase [Glomerella graminicola M1.001]
010113933A09313	945	197	345	95.6662	170.255	0.831614	Up	4.78e-11	1.86e-10	-	GO:0043169//cation binding;GO:0003824//catalytic activity	-	gi|116208326|ref|XP_001229972.1|/0/hypothetical protein CHGG_03456 [Chaetomium globosum CBS 148.51]
010113933A08308	2859	60	105	9.63077	17.1272	0.830569	Up	0.00029915	0.000663702	-	-	-	gi|116192639|ref|XP_001222132.1|/0/hypothetical protein CHGG_06037 [Chaetomium globosum CBS 148.51]
010113933A00939	963	40	70	19.0615	33.8988	0.830569	Up	0.00320338	0.00615429	-	-	-	gi|116180402|ref|XP_001220050.1|/2.65405e-165/hypothetical protein CHGG_00829 [Chaetomium globosum CBS 148.51]
010113933A01463	234	4	7	7.84455	13.9506	0.830569	Up	0.372374	0.458702	GO:0019866//organelle inner membrane;GO:0031224//intrinsic to membrane;GO:0043231//intracellular membrane-bounded organelle	-	GO:0006810//transport	gi|39973605|ref|XP_368193.1|/1.28293e-20/hypothetical protein MGG_01051 [Magnaporthe oryzae 70-15]
010113933A06096	2592	72	126	12.7474	22.6698	0.830569	Up	7.39e-05	0.00017626	-	-	-	gi|116193655|ref|XP_001222640.1|/0/hypothetical protein CHGG_06545 [Chaetomium globosum CBS 148.51]
010113933A03084	933	8	14	3.93489	6.99775	0.830569	Up	0.196277	0.265767	-	-	-	gi|116191463|ref|XP_001221544.1|/1.02338e-166/predicted protein [Chaetomium globosum CBS 148.51]
010113933A06882	957	8	14	3.83621	6.82226	0.830569	Up	0.196277	0.265805	-	-	-	gi|116205844|ref|XP_001228731.1|/4.7882e-167/predicted protein [Chaetomium globosum CBS 148.51]
010113933A05975	915	4	7	2.00615	3.56771	0.830569	Up	0.372374	0.458642	-	-	-	gi|116196192|ref|XP_001223908.1|/9.95501e-151/predicted protein [Chaetomium globosum CBS 148.51]
010113933A08849	1155	4	7	1.58929	2.82636	0.830569	Up	0.372374	0.458582	-	-	-	gi|116202577|ref|XP_001227100.1|/1.31609e-39/predicted protein [Chaetomium globosum CBS 148.51]
010113933A06053	1324	8	14	2.77285	4.93119	0.830569	Up	0.196277	0.265729	GO:0043231//intracellular membrane-bounded organelle	GO:0046914//transition metal ion binding;GO:0001071//nucleic acid binding transcription factor activity	GO:0006351//transcription, DNA-dependent	gi|116192603|ref|XP_001222114.1|/0/predicted protein [Chaetomium globosum CBS 148.51]
010113933A06542	263	4	7	6.97956	12.4124	0.830569	Up	0.372374	0.458762	-	-	-	gi|116201615|ref|XP_001226619.1|/2.67758e-23/hypothetical protein CHGG_08692 [Chaetomium globosum CBS 148.51]
010113933A01284	1482	280	490	86.7029	154.191	0.830569	Up	0	0	-	GO:0005543//phospholipid binding;GO:0046872//metal ion binding	-	gi|116195762|ref|XP_001223693.1|/2.39186e-172/hypothetical protein CHGG_04479 [Chaetomium globosum CBS 148.51]
010113933A10484	1203	4	7	1.52587	2.71359	0.830569	Up	0.372374	0.458821	-	-	-	gi|116203241|ref|XP_001227432.1|/0/hypothetical protein CHGG_09505 [Chaetomium globosum CBS 148.51]
010113933A06544	1143	8	14	3.21194	5.71207	0.830569	Up	0.196277	0.265843	GO:0044464//cell part	GO:0046914//transition metal ion binding	-	gi|116201619|ref|XP_001226621.1|/0/hypothetical protein CHGG_08694 [Chaetomium globosum CBS 148.51]
010113933A00668	855	75	131	40.2549	71.4525	0.827818	Up	5.57e-05	0.000134714	-	GO:0016798//hydrolase activity, acting on glycosyl bonds	GO:0044238//primary metabolic process	gi|116201025|ref|XP_001226324.1|/8.63501e-162/hypothetical protein CHGG_08397 [Chaetomium globosum CBS 148.51]
010113933A00187	2733	59	103	9.90687	17.5756	0.827071	Up	0.000359324	0.000789978	-	-	-	gi|116200494|ref|XP_001226059.1|/0/hypothetical protein CHGG_10792 [Chaetomium globosum CBS 148.51]
010113933A01487	2475	518	904	96.0458	170.336	0.826584	Up	0	0	GO:0031090//organelle membrane;GO:0043231//intracellular membrane-bounded organelle;GO:0031224//intrinsic to membrane	GO:0032561//guanyl ribonucleotide binding;GO:0016787//hydrolase activity	-	gi|259510017|sp|Q2GUT7.2|SEY1_CHAGB/0/RecName: Full=Protein SEY1
010113933A10243	4665	956	1667	94.0438	166.646	0.825385	Up	0	0	GO:0031224//intrinsic to membrane	GO:0042625//ATPase activity, coupled to transmembrane movement of ions;GO:0046872//metal ion binding;GO:0005548//phospholipid transporter activity;GO:0032559	GO:0009206;GO:0006869//lipid transport	gi|116193519|ref|XP_001222572.1|/0/hypothetical protein CHGG_06477 [Chaetomium globosum CBS 148.51]
010113933A05644	1044	58	101	25.4948	45.1162	0.823444	Up	0.000431614	0.000939086	-	GO:0019114;GO:0005506//iron ion binding	GO:0018958//phenol-containing compound metabolic process	gi|336264696|ref|XP_003347124.1|/1.70119e-152/hypothetical protein SMAC_05423 [Sordaria macrospora k-hell]
010113933A08192	483	85	148	80.7599	142.898	0.823276	Up	2e-05	5.05e-05	-	-	-	-
010113933A10218	1452	27	47	8.53338	15.0954	0.822915	Up	0.0168353	0.0289664	-	-	-	gi|116179406|ref|XP_001219552.1|/0/hypothetical protein CHGG_00331 [Chaetomium globosum CBS 148.51]
010113933A05509	2124	2340	4072	505.575	894.057	0.822443	Up	0	0	-	GO:0000166//nucleotide binding	-	gi|116192721|ref|XP_001222173.1|/0/hypothetical protein CHGG_06078 [Chaetomium globosum CBS 148.51]
010113933A03175	918	23	40	11.4977	20.3203	0.82158	Up	0.027865	0.0461877	-	-	-	gi|116205375|ref|XP_001228498.1|/2.74485e-124/hypothetical protein CHGG_10571 [Chaetomium globosum CBS 148.51]
010113933A04512	1260	401	697	146.049	257.973	0.82077	Up	0	0	-	-	-	gi|116207998|ref|XP_001229808.1|/0/hypothetical protein CHGG_03292 [Chaetomium globosum CBS 148.51]
010113933A09592	441	57	99	59.3144	104.691	0.81968	Up	0.00051846	0.00111903	-	-	-	gi|116181244|ref|XP_001220471.1|/7.46668e-48/hypothetical protein CHGG_01250 [Chaetomium globosum CBS 148.51]
010113933A10108	1491	159	276	48.9377	86.3264	0.818855	Up	6.48e-09	2.2e-08	-	GO:0046914//transition metal ion binding	-	gi|116208298|ref|XP_001229958.1|/0/hypothetical protein CHGG_03442 [Chaetomium globosum CBS 148.51]
010113933A01618	465	15	26	14.8034	26.0755	0.816763	Up	0.0791058	0.118721	-	-	-	gi|116195502|ref|XP_001223563.1|/2.54408e-87/hypothetical protein CHGG_04349 [Chaetomium globosum CBS 148.51]
010113933A07227	642	15	26	10.7221	18.8865	0.816763	Up	0.0791058	0.11874	-	GO:0016798//hydrolase activity, acting on glycosyl bonds;GO:0043167//ion binding	GO:0044238//primary metabolic process	gi|116179920|ref|XP_001219809.1|/1.64659e-91/hypothetical protein CHGG_00588 [Chaetomium globosum CBS 148.51]
010113933A09659	726	52	90	32.8693	57.812	0.814627	Up	0.000998948	0.00206425	GO:0043231//intracellular membrane-bounded organelle	GO:0046914//transition metal ion binding	GO:0006259//DNA metabolic process	gi|116199505|ref|XP_001225564.1|/3.62332e-120/hypothetical protein CHGG_07908 [Chaetomium globosum CBS 148.51]
010113933A05793	4314	52	90	5.53156	9.72914	0.814627	Up	0.000998948	0.0020647	-	GO:0016701//oxidoreductase activity, acting on single donors with incorporation of molecular oxygen	GO:0008152//metabolic process	gi|116202903|ref|XP_001227263.1|/0/hypothetical protein CHGG_09336 [Chaetomium globosum CBS 148.51]
010113933A01100	867	178	308	94.2161	165.67	0.814267	Up	1.05e-09	3.73e-09	-	-	-	gi|116182176|ref|XP_001220937.1|/1.06456e-85/hypothetical protein CHGG_01716 [Chaetomium globosum CBS 148.51]
010113933A01815	909	2722	4709	1374.19	2415.89	0.813967	Up	0	0	GO:0043231//intracellular membrane-bounded organelle	GO:0003677//DNA binding;GO:0001071//nucleic acid binding transcription factor activity;GO:0005515//protein binding	GO:0006351//transcription, DNA-dependent	gi|116194125|ref|XP_001222875.1|/8.04175e-76/hypothetical protein CHGG_06780 [Chaetomium globosum CBS 148.51]
010113933A01880	663	11	19	7.61383	13.3645	0.811709	Up	0.137329	0.19311	-	-	-	gi|116193391|ref|XP_001222508.1|/6.83311e-96/hypothetical protein CHGG_06413 [Chaetomium globosum CBS 148.51]
010113933A03966	3045	55	95	8.28895	14.5495	0.811709	Up	0.000748158	0.00157526	-	-	-	gi|116181792|ref|XP_001220745.1|/0/hypothetical protein CHGG_01524 [Chaetomium globosum CBS 148.51]
010113933A10770	1122	1063	1833	434.775	761.871	0.809279	Up	1.63e-12	7.15e-12	GO:0005783//endoplasmic reticulum	GO:0015036//disulfide oxidoreductase activity;GO:0016853//isomerase activity	GO:0018904;GO:0019725//cellular homeostasis	gi|116206484|ref|XP_001229051.1|/0/hypothetical protein CHGG_02535 [Chaetomium globosum CBS 148.51]
010113933A03360	2208	152	262	31.5914	55.3368	0.808709	Up	2.22e-08	7.26e-08	-	-	-	gi|116204611|ref|XP_001228116.1|/0/hypothetical protein CHGG_10189 [Chaetomium globosum CBS 148.51]
010113933A00933	1050	18	31	7.86697	13.7684	0.807485	Up	0.0570738	0.0889738	-	-	-	gi|116178966|ref|XP_001219332.1|/1.10025e-74/hypothetical protein CHGG_00111 [Chaetomium globosum CBS 148.51]
010113933A06298	318	57	98	82.2568	143.718	0.805033	Up	0.000673162	0.00142433	-	-	-	gi|116208344|ref|XP_001229981.1|/3.18536e-40/predicted protein [Chaetomium globosum CBS 148.51]
010113933A02513	2151	99	170	21.1212	36.857	0.803248	Up	7.58e-06	1.99e-05	-	-	-	gi|39940030|ref|XP_359552.1|/0/hypothetical protein MGG_05225 [Magnaporthe oryzae 70-15]
010113933A09441	1011	578	992	262.362	457.586	0.802484	Up	1.2e-14	6.73e-14	-	GO:0008135//translation factor activity, nucleic acid binding	GO:0006412//translation	gi|116179862|ref|XP_001219780.1|/4.27774e-137/hypothetical protein CHGG_00559 [Chaetomium globosum CBS 148.51]
010113933A05321	960	119	204	56.8853	99.0994	0.800821	Up	9.94e-07	2.83e-06	GO:0043231//intracellular membrane-bounded organelle;GO:0043234//protein complex;GO:0005694//chromosome	GO:0000217//DNA secondary structure binding;GO:0042623//ATPase activity, coupled;GO:0032135//DNA insertion or deletion binding;GO:0032559	GO:0006310//DNA recombination;GO:0051276//chromosome organization;GO:0006298//mismatch repair	gi|116180698|ref|XP_001220198.1|/1.10946e-163/hypothetical protein CHGG_00977 [Chaetomium globosum CBS 148.51]
010113933A07380	1545	28	48	8.31675	14.4885	0.800821	Up	0.0182638	0.0312876	-	GO:0016491//oxidoreductase activity	GO:0008152//metabolic process	gi|116197465|ref|XP_001224544.1|/0/hypothetical protein CHGG_06888 [Chaetomium globosum CBS 148.51]
010113933A01296	999	14	24	6.43112	11.2036	0.800821	Up	0.0975286	0.144197	-	GO:0003824//catalytic activity	GO:0008152//metabolic process	gi|116205279|ref|XP_001228450.1|/1.88321e-169/hypothetical protein CHGG_10523 [Chaetomium globosum CBS 148.51]
010113933A08963	1416	502	860	162.691	283.235	0.799863	Up	7.74e-13	3.53e-12	-	-	-	gi|116180128|ref|XP_001219913.1|/0/hypothetical protein CHGG_00692 [Chaetomium globosum CBS 148.51]
010113933A02842	1497	215	368	65.9084	114.64	0.798583	Up	5.35e-11	2.08e-10	GO:0044464//cell part	-	-	gi|116193681|ref|XP_001222653.1|/0/hypothetical protein CHGG_06558 [Chaetomium globosum CBS 148.51]
010113933A05137	1356	45	77	15.2292	26.4815	0.798147	Up	0.0027996	0.00542595	-	-	GO:0006259//DNA metabolic process	gi|116207522|ref|XP_001229570.1|/0/hypothetical protein CHGG_03054 [Chaetomium globosum CBS 148.51]
010113933A06251	1329	362	619	124.999	217.209	0.797163	Up	1.03e-12	4.62e-12	-	-	GO:0006810//transport	gi|116205663|ref|XP_001228642.1|/0/hypothetical protein CHGG_10715 [Chaetomium globosum CBS 148.51]
010113933A00823	549	24	41	20.0615	34.8276	0.795803	Up	0.0302412	0.0497948	-	-	-	gi|116199441|ref|XP_001225532.1|/9.5823e-70/hypothetical protein CHGG_07876 [Chaetomium globosum CBS 148.51]
010113933A02005	1053	48	82	20.9188	36.316	0.795803	Up	0.0020875	0.00413911	-	GO:0005488//binding	-	gi|116194290|ref|XP_001222957.1|/6.58115e-136/hypothetical protein CHGG_03743 [Chaetomium globosum CBS 148.51]
010113933A05583	1710	301	514	80.7782	140.178	0.795218	Up	0	0	GO:0043231//intracellular membrane-bounded organelle	GO:0003676//nucleic acid binding	GO:0006396//RNA processing	gi|116200107|ref|XP_001225865.1|/0/hypothetical protein CHGG_08209 [Chaetomium globosum CBS 148.51]
010113933A00577	474	82	140	79.3889	137.741	0.794945	Up	5.71e-05	0.000137916	-	GO:0050662//coenzyme binding;GO:0016627//oxidoreductase activity, acting on the CH-CH group of donors	GO:0008152//metabolic process	gi|116181280|ref|XP_001220489.1|/1.72146e-78/hypothetical protein CHGG_01268 [Chaetomium globosum CBS 148.51]
010113933A07271	588	148	252	115.507	199.864	0.79104	Up	7.34e-08	2.31e-07	-	-	-	gi|116196406|ref|XP_001224015.1|/1.68591e-49/predicted protein [Chaetomium globosum CBS 148.51]
010113933A03045	1230	289	492	107.824	186.54	0.790802	Up	0	0	-	-	-	gi|116198659|ref|XP_001225141.1|/2.67933e-179/predicted protein [Chaetomium globosum CBS 148.51]
010113933A08732	963	131	223	62.4265	107.992	0.79069	Up	4.18e-07	1.24e-06	GO:0043231//intracellular membrane-bounded organelle	GO:0016846//carbon-sulfur lyase activity	-	gi|116205698|ref|XP_001228658.1|/0/hypothetical protein CHGG_02142 [Chaetomium globosum CBS 148.51]
010113933A01661	876	94	160	49.2434	85.1781	0.790553	Up	1.84e-05	4.67e-05	-	-	-	gi|116194442|ref|XP_001223033.1|/1.87736e-159/hypothetical protein CHGG_03819 [Chaetomium globosum CBS 148.51]
010113933A00146	582	10	17	7.88499	13.6219	0.788748	Up	0.171171	0.236135	-	-	-	gi|116199961|ref|XP_001225792.1|/1.20219e-92/hypothetical protein CHGG_08136 [Chaetomium globosum CBS 148.51]
010113933A05546	7560	10	17	0.607019	1.04867	0.788748	Up	0.171171	0.236169	-	GO:0046914//transition metal ion binding;GO:0016746//transferase activity, transferring acyl groups;GO:0022892	GO:0008152//metabolic process	gi|116203403|ref|XP_001227512.1|/0/hypothetical protein CHGG_09585 [Chaetomium globosum CBS 148.51]
010113933A03135	2064	129	219	28.6816	49.4819	0.786773	Up	5.93e-07	1.73e-06	-	-	-	gi|116205996|ref|XP_001228807.1|/0/hypothetical protein CHGG_02291 [Chaetomium globosum CBS 148.51]
010113933A10667	1314	108	183	37.7183	64.9483	0.784026	Up	5.38e-06	1.43e-05	-	-	-	gi|116181584|ref|XP_001220641.1|/0/hypothetical protein CHGG_01420 [Chaetomium globosum CBS 148.51]
010113933A02492	261	49	83	86.1548	148.303	0.783543	Up	0.00224926	0.00442645	-	-	-	gi|116194336|ref|XP_001222980.1|/4.41351e-26/predicted protein [Chaetomium globosum CBS 148.51]
010113933A08012	2055	13	22	2.90306	4.99256	0.782205	Up	0.120499	0.173864	-	-	-	gi|116205964|ref|XP_001228791.1|/0/hypothetical protein CHGG_02275 [Chaetomium globosum CBS 148.51]
010113933A00682	1689	13	22	3.53214	6.07442	0.782205	Up	0.120499	0.17389	GO:0031224//intrinsic to membrane	GO:0022857//transmembrane transporter activity	GO:0071702	gi|336463806|gb|EGO52046.1|/0/sugar transporter [Neurospora tetrasperma FGSC 2508]
010113933A09885	465	13	22	12.8296	22.0639	0.782205	Up	0.120499	0.173917	GO:0005875//microtubule associated complex	GO:0046914//transition metal ion binding;GO:0003676//nucleic acid binding;GO:0003774//motor activity;GO:0016891//endoribonuclease activity, producing 5'-phosphomonoesters;GO:0034061	GO:0055086//nucleobase-containing small molecule metabolic process;GO:0006260//DNA replication	gi|116206178|ref|XP_001228898.1|/6.35941e-68/hypothetical protein CHGG_02382 [Chaetomium globosum CBS 148.51]
010113933A07924	1377	271	458	90.3149	155.111	0.780268	Up	7.39e-13	3.38e-12	GO:0009277//fungal-type cell wall	GO:0005515//protein binding;GO:0004175//endopeptidase activity	GO:0019538//protein metabolic process;GO:0044092//negative regulation of molecular function	gi|116197403|ref|XP_001224513.1|/0/hypothetical protein CHGG_06857 [Chaetomium globosum CBS 148.51]
010113933A07389	484	109	184	103.349	177.29	0.778591	Up	5.78e-06	1.53e-05	-	-	-	gi|116182760|ref|XP_001221229.1|/4.08512e-78/hypothetical protein CHGG_02008 [Chaetomium globosum CBS 148.51]
010113933A10212	360	16	27	20.3958	34.9763	0.778101	Up	0.0859332	0.127933	GO:0005740//mitochondrial envelope	-	-	gi|116193117|ref|XP_001222371.1|/3.47829e-39/hypothetical protein CHGG_06276 [Chaetomium globosum CBS 148.51]
010113933A00593	627	38	64	27.8125	47.6019	0.775286	Up	0.00792926	0.014411	-	-	-	gi|116208604|ref|XP_001230111.1|/7.69698e-115/predicted protein [Chaetomium globosum CBS 148.51]
010113933A08077	1395	47	79	15.4614	26.4098	0.772405	Up	0.00324654	0.00622962	-	GO:0048037//cofactor binding;GO:0003824//catalytic activity;GO:0000166//nucleotide binding	GO:0008152//metabolic process	gi|116193441|ref|XP_001222533.1|/0/hypothetical protein CHGG_06438 [Chaetomium globosum CBS 148.51]
010113933A03006	2805	252	421	41.2279	69.9941	0.76361	Up	1.47e-11	5.91e-11	-	-	-	gi|116180456|ref|XP_001220077.1|/0/hypothetical protein CHGG_00856 [Chaetomium globosum CBS 148.51]
010113933A09545	624	15	25	11.0314	18.6839	0.760179	Up	0.105685	0.154661	GO:0005759//mitochondrial matrix;GO:0000229	GO:0003676//nucleic acid binding	GO:0006259//DNA metabolic process;GO:0007005//mitochondrion organization;GO:0033554//cellular response to stress	gi|116201923|ref|XP_001226773.1|/4.13172e-78/hypothetical protein CHGG_08846 [Chaetomium globosum CBS 148.51]
010113933A03518	1599	3	5	0.860987	1.45826	0.760179	Up	0.492178	0.572714	-	GO:0046872//metal ion binding;GO:0016160//amylase activity	GO:0005975//carbohydrate metabolic process	gi|116205780|ref|XP_001228699.1|/0/hypothetical protein CHGG_02183 [Chaetomium globosum CBS 148.51]
010113933A03477	835	21	35	11.5414	19.5476	0.760179	Up	0.0546358	0.0854266	-	-	-	gi|116180252|ref|XP_001219975.1|/1.3615e-87/hypothetical protein CHGG_00754 [Chaetomium globosum CBS 148.51]
010113933A05511	4026	3	5	0.341957	0.579173	0.760179	Up	0.492178	0.572221	-	-	-	gi|116192731|ref|XP_001222178.1|/0/hypothetical protein CHGG_06083 [Chaetomium globosum CBS 148.51]
010113933A09784	179	3	5	7.69117	13.0265	0.760179	Up	0.492178	0.573278	-	-	-	gi|116207324|ref|XP_001229471.1|/1.63237e-28/hypothetical protein CHGG_02955 [Chaetomium globosum CBS 148.51]
010113933A08161	1665	3	5	0.826858	1.40045	0.760179	Up	0.492178	0.573137	-	-	GO:0006810//transport	gi|116181352|ref|XP_001220525.1|/0/hypothetical protein CHGG_01304 [Chaetomium globosum CBS 148.51]
010113933A01163	1170	6	10	2.35337	3.9859	0.760179	Up	0.31588	0.398611	-	-	-	gi|116192789|ref|XP_001222207.1|/2.03129e-104/predicted protein [Chaetomium globosum CBS 148.51]
010113933A08104	480	15	25	14.3408	24.2891	0.760179	Up	0.105685	0.154709	-	-	-	gi|116181302|ref|XP_001220500.1|/5.0388e-89/hypothetical protein CHGG_01279 [Chaetomium globosum CBS 148.51]
010113933A08064	1642	6	10	1.67688	2.84013	0.760179	Up	0.31588	0.398558	-	-	-	gi|116179200|ref|XP_001219449.1|/0/predicted protein [Chaetomium globosum CBS 148.51]
010113933A09234	1986	3	5	0.693212	1.17409	0.760179	Up	0.492178	0.572644	-	GO:0016787//hydrolase activity;GO:0005488//binding	-	gi|116194350|ref|XP_001222987.1|/0/hypothetical protein CHGG_03773 [Chaetomium globosum CBS 148.51]
010113933A08196	774	18	30	10.6722	18.0756	0.760179	Up	0.0756792	0.11394	-	-	-	gi|336469034|gb|EGO57196.1|/3.64752e-20/hypothetical protein NEUTE1DRAFT_100165 [Neurospora tetrasperma FGSC 2508]
010113933A00331	141	3	5	9.76396	16.5372	0.760179	Up	0.492178	0.572362	GO:0044464//cell part	GO:0046872//metal ion binding;GO:0015924	-	gi|116180494|ref|XP_001220096.1|/1.05393e-19/hypothetical protein CHGG_00875 [Chaetomium globosum CBS 148.51]
010113933A03268	335	3	5	4.10961	6.96045	0.760179	Up	0.492178	0.572292	-	-	-	gi|116195666|ref|XP_001223645.1|/5.17518e-35/hypothetical protein CHGG_04431 [Chaetomium globosum CBS 148.51]
010113933A10333	552	6	10	4.98811	8.44837	0.760179	Up	0.31588	0.398665	-	-	-	gi|116202725|ref|XP_001227174.1|/2.02741e-67/predicted protein [Chaetomium globosum CBS 148.51]
010113933A09253	1380	15	25	4.98811	8.44837	0.760179	Up	0.105685	0.154685	-	-	-	gi|116191123|ref|XP_001221374.1|/0/hypothetical protein CHGG_05279 [Chaetomium globosum CBS 148.51]
010113933A09788	474	3	5	2.90447	4.9193	0.760179	Up	0.492178	0.572151	-	-	-	-
010113933A01798	465	3	5	2.96069	5.01452	0.760179	Up	0.492178	0.572503	-	-	-	gi|116203251|ref|XP_001227437.1|/1.46147e-42/predicted protein [Chaetomium globosum CBS 148.51]
010113933A00882	1692	6	10	1.62733	2.75621	0.760179	Up	0.31588	0.398824	-	-	-	gi|116194322|ref|XP_001222973.1|/1.17833e-178/hypothetical protein CHGG_03759 [Chaetomium globosum CBS 148.51]
010113933A07172	2046	9	15	2.01865	3.41899	0.760179	Up	0.214228	0.287604	-	GO:0046872//metal ion binding	GO:0006351//transcription, DNA-dependent	gi|116181420|ref|XP_001220559.1|/1.83653e-144/hypothetical protein CHGG_01338 [Chaetomium globosum CBS 148.51]
010113933A03403	459	51	85	50.9896	86.3611	0.760179	Up	0.00259434	0.00505819	-	-	-	gi|116193873|ref|XP_001222749.1|/5.44778e-63/hypothetical protein CHGG_06654 [Chaetomium globosum CBS 148.51]
010113933A03148	280	6	10	9.83371	16.6554	0.760179	Up	0.31588	0.398771	-	-	-	gi|116180652|ref|XP_001220175.1|/1.03121e-38/hypothetical protein CHGG_00954 [Chaetomium globosum CBS 148.51]
010113933A09782	1527	3	5	0.901584	1.52701	0.760179	Up	0.492178	0.572573	-	-	-	gi|116207328|ref|XP_001229473.1|/4.92797e-96/hypothetical protein CHGG_02957 [Chaetomium globosum CBS 148.51]
010113933A00208	501	3	5	2.74794	4.65419	0.760179	Up	0.492178	0.572996	-	-	-	gi|116195236|ref|XP_001223430.1|/7.89825e-83/hypothetical protein CHGG_04216 [Chaetomium globosum CBS 148.51]
010113933A07680	957	6	10	2.87716	4.87304	0.760179	Up	0.31588	0.398878	-	-	-	gi|116179368|ref|XP_001219533.1|/4.21417e-147/hypothetical protein CHGG_00312 [Chaetomium globosum CBS 148.51]
010113933A05734	240	3	5	5.73633	9.71563	0.760179	Up	0.492178	0.573349	-	-	-	gi|116193007|ref|XP_001222316.1|/1.35815e-22/predicted protein [Chaetomium globosum CBS 148.51]
010113933A08902	870	3	5	1.58244	2.68017	0.760179	Up	0.492178	0.572784	-	-	-	-
010113933A07538	1899	21	35	5.07479	8.59518	0.760179	Up	0.0546358	0.0854125	-	GO:0016462//pyrophosphatase activity;GO:0032559	-	gi|116181720|ref|XP_001220709.1|/0/hypothetical protein CHGG_01488 [Chaetomium globosum CBS 148.51]
010113933A02322	1308	12	20	4.21015	7.13073	0.760179	Up	0.149243	0.208131	-	-	-	gi|116201465|ref|XP_001226544.1|/0/hypothetical protein CHGG_08617 [Chaetomium globosum CBS 148.51]
010113933A00910	702	3	5	1.96114	3.32158	0.760179	Up	0.492178	0.573067	-	-	-	gi|116203653|ref|XP_001227637.1|/1.0425e-84/hypothetical protein CHGG_09710 [Chaetomium globosum CBS 148.51]
010113933A05667	351	3	5	3.92228	6.64316	0.760179	Up	0.492178	0.572432	-	GO:0048037//cofactor binding	-	gi|116179956|ref|XP_001219827.1|/1.16457e-50/hypothetical protein CHGG_00606 [Chaetomium globosum CBS 148.51]
010113933A09806	315	60	100	87.4107	148.048	0.760179	Up	0.00107897	0.0022204	GO:0044424//intracellular part	GO:0008135//translation factor activity, nucleic acid binding	GO:0006412//translation	gi|121937877|sp|Q2H0U6.1|EIF3G_CHAGB/7.35081e-45/RecName: Full=Eukaryotic translation initiation factor 3 subunit G; Short=eIF3g; AltName: Full=Eukaryotic translation initiation factor 3 RNA-binding subunit; Short=eIF-3 RNA-binding subunit; AltName: Full=Translation initiation factor eIF3 p33 subunit homolog; Short=eIF3 p33 homolog
010113933A05398	156	3	5	8.82512	14.9471	0.760179	Up	0.492178	0.573208	-	-	-	gi|116192115|ref|XP_001221870.1|/2.48893e-24/predicted protein [Chaetomium globosum CBS 148.51]
010113933A00702	1657	51	85	14.1245	23.9226	0.760179	Up	0.00259434	0.00505923	GO:0044429//mitochondrial part	GO:0016749;GO:0048037//cofactor binding	GO:0006779//porphyrin-containing compound biosynthetic process	gi|340959386|gb|EGS20567.1|/0/mitochondrial 5-aminolevulinate synthase-like protein [Chaetomium thermophilum var. thermophilum DSM 1495]
010113933A09935	1844	6	10	1.49319	2.52901	0.760179	Up	0.31588	0.398718	-	GO:0016798//hydrolase activity, acting on glycosyl bonds;GO:0043167//ion binding	GO:0044238//primary metabolic process	gi|116201713|ref|XP_001226668.1|/0/hypothetical protein CHGG_08741 [Chaetomium globosum CBS 148.51]
010113933A05941	1776	3	5	0.77518	1.31292	0.760179	Up	0.492178	0.572855	-	GO:0016491//oxidoreductase activity;GO:0005506//iron ion binding;GO:0004175//endopeptidase activity	GO:0019538//protein metabolic process	gi|336465823|gb|EGO53988.1|/0/hypothetical protein NEUTE1DRAFT_50205 [Neurospora tetrasperma FGSC 2508]
010113933A10410	867	3	5	1.58791	2.68945	0.760179	Up	0.492178	0.572925	-	GO:0016814//hydrolase activity, acting on carbon-nitrogen (but not peptide) bonds, in cyclic amidines;GO:0046914//transition metal ion binding	-	gi|116194702|ref|XP_001223163.1|/1.27731e-160/hypothetical protein CHGG_03949 [Chaetomium globosum CBS 148.51]
010113933A07016	1530	92	153	27.5944	46.635	0.757039	Up	5.49e-05	0.000132851	-	-	-	gi|116180672|ref|XP_001220185.1|/0/hypothetical protein CHGG_00964 [Chaetomium globosum CBS 148.51]
010113933A02632	885	71	118	36.8162	62.18	0.75611	Up	0.000405504	0.000884719	-	GO:0016836//hydro-lyase activity	GO:0018130	gi|116179620|ref|XP_001219659.1|/1.07971e-170/hypothetical protein CHGG_00438 [Chaetomium globosum CBS 148.51]
010113933A02407	2796	533	885	87.4811	147.611	0.754756	Up	0	0	-	GO:0016462//pyrophosphatase activity;GO:0032559	-	gi|116204749|ref|XP_001228185.1|/0/hypothetical protein CHGG_10258 [Chaetomium globosum CBS 148.51]
010113933A00197	802	47	78	26.8935	45.3557	0.754027	Up	0.00418188	0.00791203	-	-	-	gi|116206132|ref|XP_001228875.1|/4.46371e-117/predicted protein [Chaetomium globosum CBS 148.51]
010113933A01332	1017	129	214	58.2094	98.1307	0.753453	Up	1.99e-06	5.52e-06	GO:0043231//intracellular membrane-bounded organelle	-	GO:0034728//nucleosome organization	gi|116198161|ref|XP_001224892.1|/1.09545e-148/hypothetical protein CHGG_07236 [Chaetomium globosum CBS 148.51]
010113933A08137	2064	35	58	7.78184	13.1048	0.751912	Up	0.0138927	0.0242609	-	GO:0004175//endopeptidase activity	GO:0019538//protein metabolic process	gi|116197829|ref|XP_001224726.1|/0/hypothetical protein CHGG_07070 [Chaetomium globosum CBS 148.51]
010113933A01109	320	32	53	45.8906	77.2392	0.751134	Up	0.0188651	0.0322418	-	GO:0032559;GO:0016879//ligase activity, forming carbon-nitrogen bonds	-	gi|116192939|ref|XP_001222282.1|/3.09962e-19/hypothetical protein CHGG_06187 [Chaetomium globosum CBS 148.51]
010113933A00687	1224	64	106	23.9951	40.3865	0.751134	Up	0.000863594	0.00180346	-	GO:0046914//transition metal ion binding	-	gi|116207924|ref|XP_001229771.1|/0/hypothetical protein CHGG_03255 [Chaetomium globosum CBS 148.51]
010113933A07077	1011	60	99	27.2348	45.6663	0.74568	Up	0.00138093	0.00280758	GO:0043231//intracellular membrane-bounded organelle	GO:0046914//transition metal ion binding;GO:0001071//nucleic acid binding transcription factor activity	GO:0006351//transcription, DNA-dependent	gi|116191165|ref|XP_001221395.1|/0/hypothetical protein CHGG_05300 [Chaetomium globosum CBS 148.51]
010113933A10242	1818	20	33	5.04847	8.4651	0.74568	Up	0.066643	0.101909	-	GO:0003824//catalytic activity	GO:0008152//metabolic process	gi|116193521|ref|XP_001222573.1|/0/hypothetical protein CHGG_06478 [Chaetomium globosum CBS 148.51]
010113933A04778	4302	117	193	12.4807	20.9218	0.745306	Up	7.76e-06	2.04e-05	-	-	-	gi|116204651|ref|XP_001228136.1|/0/hypothetical protein CHGG_10209 [Chaetomium globosum CBS 148.51]
010113933A06311	897	57	94	29.1613	48.8706	0.744912	Up	0.0018493	0.00369469	-	GO:0016836//hydro-lyase activity	-	gi|116191943|ref|XP_001221784.1|/4.83577e-142/conserved hypothetical protein [Chaetomium globosum CBS 148.51]
010113933A08387	2064	692	1140	153.858	257.577	0.743403	Up	0	0	-	GO:0004672//protein kinase activity;GO:0032559	GO:0006464//protein modification process	gi|116181666|ref|XP_001220682.1|/0/hypothetical protein CHGG_01461 [Chaetomium globosum CBS 148.51]
010113933A03555	1743	85	140	22.3793	37.4578	0.743106	Up	0.000146982	0.000337499	-	GO:0050662//coenzyme binding;GO:0003824//catalytic activity	GO:0008152//metabolic process	gi|116207468|ref|XP_001229543.1|/0/hypothetical protein CHGG_03027 [Chaetomium globosum CBS 148.51]
010113933A06860	1707	133	219	35.7554	59.8305	0.742718	Up	2.04e-06	5.64e-06	-	GO:0005488//binding	GO:0006351//transcription, DNA-dependent	gi|116200400|ref|XP_001226012.1|/0/predicted protein [Chaetomium globosum CBS 148.51]
010113933A08185	1878	249	410	60.8454	101.812	0.742692	Up	7.84e-11	3.01e-10	-	GO:0016747//transferase activity, transferring acyl groups other than amino-acyl groups	-	gi|116202445|ref|XP_001227034.1|/0/hypothetical protein CHGG_09107 [Chaetomium globosum CBS 148.51]
010113933A07817	1965	1098	1804	256.427	428.14	0.739535	Up	2.98e-12	1.27e-11	-	-	-	gi|116208646|ref|XP_001230132.1|/0/hypothetical protein CHGG_03616 [Chaetomium globosum CBS 148.51]
010113933A04026	582	28	46	22.078	36.8593	0.739421	Up	0.031096	0.0511578	-	-	-	gi|116200536|ref|XP_001226080.1|/1.01772e-91/hypothetical protein CHGG_10813 [Chaetomium globosum CBS 148.51]
010113933A02954	1629	47	77	13.2404	22.0436	0.735411	Up	0.00536426	0.00995783	-	-	-	gi|116198895|ref|XP_001225259.1|/0/hypothetical protein CHGG_07603 [Chaetomium globosum CBS 148.51]
010113933A00111	1152	104	170	41.429	68.819	0.732165	Up	3.61e-05	8.9e-05	GO:0043231//intracellular membrane-bounded organelle	-	-	gi|116202403|ref|XP_001227013.1|/0/hypothetical protein CHGG_09086 [Chaetomium globosum CBS 148.51]
010113933A03991	831	30	49	16.567	27.4984	0.731033	Up	0.0275226	0.0456762	-	GO:0016812//hydrolase activity, acting on carbon-nitrogen (but not peptide) bonds, in cyclic amides	GO:0006206//pyrimidine base metabolic process	gi|116197745|ref|XP_001224684.1|/5.24654e-132/hypothetical protein CHGG_07028 [Chaetomium globosum CBS 148.51]
010113933A00703	5436	133	217	11.2278	18.6163	0.729482	Up	3.25e-06	8.83e-06	-	GO:0017111//nucleoside-triphosphatase activity;GO:0003676//nucleic acid binding;GO:0032559	-	gi|116207162|ref|XP_001229390.1|/0/hypothetical protein CHGG_02874 [Chaetomium globosum CBS 148.51]
010113933A10500	315	32	52	46.6191	76.9848	0.723653	Up	0.0243614	0.040795	-	-	-	gi|336275273|ref|XP_003352389.1|/3.90678e-38/hypothetical protein SMAC_01223 [Sordaria macrospora k-hell]
010113933A02228	1224	16	26	5.99878	9.90613	0.723653	Up	0.113711	0.165407	-	GO:0016491//oxidoreductase activity;GO:0005506//iron ion binding	-	gi|116202103|ref|XP_001226863.1|/1.21662e-115/hypothetical protein CHGG_08936 [Chaetomium globosum CBS 148.51]
010113933A06188	1638	8	13	2.2413	3.70119	0.723653	Up	0.269456	0.346078	-	-	GO:0006810//transport	gi|116201839|ref|XP_001226731.1|/0/hypothetical protein CHGG_08804 [Chaetomium globosum CBS 148.51]
010113933A00692	384	8	13	9.56055	15.7879	0.723653	Up	0.269456	0.346125	-	-	-	gi|340992590|gb|EGS23145.1|/2.99031e-06/hypothetical protein CTHT_0008060 [Chaetomium thermophilum var. thermophilum DSM 1495]
010113933A00901	2664	61	99	10.508	17.3306	0.721833	Up	0.00187595	0.00374478	GO:0031224//intrinsic to membrane	GO:0046873//metal ion transmembrane transporter activity	GO:0030001//metal ion transport;GO:0034220//ion transmembrane transport	gi|116191995|ref|XP_001221810.1|/0/hypothetical protein CHGG_05715 [Chaetomium globosum CBS 148.51]
010113933A05443	987	259	420	120.422	198.447	0.720651	Up	1.44e-10	5.45e-10	-	-	-	gi|116200007|ref|XP_001225815.1|/2.08092e-104/predicted protein [Chaetomium globosum CBS 148.51]
010113933A04765	2028	214	347	48.425	79.7946	0.720538	Up	5.67e-09	1.94e-08	GO:0044424//intracellular part	GO:0043169//cation binding;GO:0005515//protein binding;GO:0032559	GO:0006950//response to stress;GO:0044267//cellular protein metabolic process	gi|116196546|ref|XP_001224085.1|/0/hypothetical protein CHGG_04871 [Chaetomium globosum CBS 148.51]
010113933A05794	480	435	705	415.884	684.952	0.719821	Up	1.18e-12	5.23e-12	-	-	-	gi|116202907|ref|XP_001227265.1|/1.56791e-82/predicted protein [Chaetomium globosum CBS 148.51]
010113933A10512	2595	21	34	3.71369	6.11017	0.718359	Up	0.0714388	0.108298	-	-	-	gi|116198593|ref|XP_001225108.1|/0/predicted protein [Chaetomium globosum CBS 148.51]
010113933A08558	2727	84	136	14.1357	23.2576	0.718359	Up	0.000280998	0.000625483	GO:0030684//preribosome	-	GO:0042254//ribosome biogenesis	gi|116206418|ref|XP_001229018.1|/0/hypothetical protein CHGG_02502 [Chaetomium globosum CBS 148.51]
010113933A08119	2577	952	1539	169.53	278.507	0.716173	Up	0	0	GO:0044464//cell part	GO:0004175//endopeptidase activity;GO:0016462//pyrophosphatase activity;GO:0032559	GO:0009057//macromolecule catabolic process;GO:0019538//protein metabolic process	gi|116199775|ref|XP_001225699.1|/0/hypothetical protein CHGG_08043 [Chaetomium globosum CBS 148.51]
010113933A02670	1371	13	21	4.35141	7.14322	0.715091	Up	0.16074	0.222785	-	-	-	gi|116207304|ref|XP_001229461.1|/0/predicted protein [Chaetomium globosum CBS 148.51]
010113933A04529	1926	80	129	19.0615	31.2353	0.712513	Up	0.00044507	0.000966806	GO:0031224//intrinsic to membrane	-	-	gi|116201497|ref|XP_001226560.1|/0/hypothetical protein CHGG_08633 [Chaetomium globosum CBS 148.51]
010113933A00063	675	98	158	66.6264	109.16	0.712285	Up	0.000101354	0.000237631	-	-	-	gi|116191257|ref|XP_001221441.1|/2.58853e-122/hypothetical protein CHGG_05346 [Chaetomium globosum CBS 148.51]
010113933A02373	2715	190	305	32.115	52.3892	0.706023	Up	8.1e-08	2.53e-07	-	-	-	gi|116205473|ref|XP_001228547.1|/0/hypothetical protein CHGG_10620 [Chaetomium globosum CBS 148.51]
010113933A10434	237	10	16	19.3631	31.4835	0.701286	Up	0.23101	0.306265	-	-	-	gi|116179536|ref|XP_001219617.1|/6.72987e-38/hypothetical protein CHGG_00396 [Chaetomium globosum CBS 148.51]
010113933A05160	309	5	8	7.42567	12.0738	0.701286	Up	0.406498	0.493095	GO:0019866//organelle inner membrane;GO:0031224//intrinsic to membrane;GO:0043231//intracellular membrane-bounded organelle	-	GO:0006810//transport	gi|116180718|ref|XP_001220208.1|/3.95096e-22/hypothetical protein CHGG_00987 [Chaetomium globosum CBS 148.51]
010113933A07126	513	10	16	8.94554	14.545	0.701286	Up	0.23101	0.306308	-	-	-	gi|116179340|ref|XP_001219519.1|/8.56237e-51/hypothetical protein CHGG_00298 [Chaetomium globosum CBS 148.51]
010113933A05763	1170	15	24	5.88341	9.56615	0.701286	Up	0.13967	0.196197	-	-	-	gi|116207880|ref|XP_001229749.1|/1.68798e-167/hypothetical protein CHGG_03233 [Chaetomium globosum CBS 148.51]
010113933A00338	915	5	8	2.50768	4.07738	0.701286	Up	0.406498	0.493031	-	-	-	gi|116206120|ref|XP_001228869.1|/3.15256e-88/hypothetical protein CHGG_02353 [Chaetomium globosum CBS 148.51]
010113933A05762	439	55	88	57.494	93.4825	0.701286	Up	0.0042775	0.00807034	GO:0000151//ubiquitin ligase complex	GO:0019899//enzyme binding	GO:0019941//modification-dependent protein catabolic process	gi|116207878|ref|XP_001229748.1|/1.25075e-15/hypothetical protein CHGG_03232 [Chaetomium globosum CBS 148.51]
010113933A02983	1599	5	8	1.43498	2.33321	0.701286	Up	0.406498	0.493158	-	-	GO:0006810//transport	gi|116198729|ref|XP_001225176.1|/0/hypothetical protein CHGG_07520 [Chaetomium globosum CBS 148.51]
010113933A02709	1560	5	8	1.47085	2.39154	0.701286	Up	0.406498	0.493221	-	-	-	gi|116203697|ref|XP_001227659.1|/0/hypothetical protein CHGG_09732 [Chaetomium globosum CBS 148.51]
010113933A07029	312	10	16	14.7085	23.9154	0.701286	Up	0.23101	0.306351	-	-	-	gi|116195404|ref|XP_001223514.1|/7.12688e-48/predicted protein [Chaetomium globosum CBS 148.51]
010113933A03893	2457	35	56	6.53713	10.6291	0.701286	Up	0.02296	0.0386123	GO:0043231//intracellular membrane-bounded organelle	GO:0046914//transition metal ion binding;GO:0003676//nucleic acid binding	-	gi|116208692|ref|XP_001230155.1|/0/hypothetical protein CHGG_03639 [Chaetomium globosum CBS 148.51]
010113933A05370	444	3606	5765	3727.06	6055.2	0.700135	Up	0	0	-	GO:0019787//small conjugating protein ligase activity;GO:0032559	GO:0032446//protein modification by small protein conjugation	gi|116203447|ref|XP_001227534.1|/1.74749e-84/ubiquitin-conjugating enzyme E2 [Chaetomium globosum CBS 148.51]
010113933A03374	969	256	409	121.238	196.839	0.699171	Up	7.21e-10	2.6e-09	-	GO:0016616//oxidoreductase activity, acting on the CH-OH group of donors, NAD or NADP as acceptor	GO:0006007//glucose catabolic process	gi|116201255|ref|XP_001226439.1|/8.82592e-84/hypothetical protein CHGG_08512 [Chaetomium globosum CBS 148.51]
010113933A10213	765	258	412	154.768	251.158	0.698487	Up	6.47e-10	2.34e-09	-	-	-	gi|116193119|ref|XP_001222372.1|/4.30023e-106/predicted protein [Chaetomium globosum CBS 148.51]
010113933A03230	3807	106	169	12.7775	20.7022	0.696173	Up	8.11e-05	0.0001926	-	GO:0032559	-	gi|116191529|ref|XP_001221577.1|/0/hypothetical protein CHGG_05482 [Chaetomium globosum CBS 148.51]
010113933A00887	3147	204	325	29.748	48.1613	0.695084	Up	4.69e-08	1.5e-07	GO:0005622//intracellular	GO:0003677//DNA binding;GO:0016462//pyrophosphatase activity;GO:0000166//nucleotide binding	-	gi|116205063|ref|XP_001228342.1|/0/hypothetical protein CHGG_10415 [Chaetomium globosum CBS 148.51]
010113933A02372	2172	284	452	60.0043	97.0489	0.693645	Up	1.26e-10	4.77e-10	GO:0031224//intrinsic to membrane	GO:0022857//transmembrane transporter activity	GO:0071702	gi|116205467|ref|XP_001228544.1|/0/hypothetical protein CHGG_10617 [Chaetomium globosum CBS 148.51]
010113933A05502	3660	115	183	14.4192	23.3175	0.693423	Up	4.36e-05	0.000106915	-	-	-	gi|116206646|ref|XP_001229132.1|/0/hypothetical protein CHGG_02616 [Chaetomium globosum CBS 148.51]
010113933A07226	870	17	27	8.96713	14.4729	0.690638	Up	0.121592	0.174641	-	-	-	gi|116179922|ref|XP_001219810.1|/2.99675e-117/predicted protein [Chaetomium globosum CBS 148.51]
010113933A09802	978	228	362	106.984	172.616	0.690169	Up	1e-08	3.36e-08	GO:0044424//intracellular part	GO:0008047//enzyme activator activity;GO:0005515//protein binding	GO:0050896//response to stimulus	gi|336270048|ref|XP_003349783.1|/4.50548e-152/hypothetical protein SMAC_00671 [Sordaria macrospora k-hell]
010113933A05557	2862	619	981	99.2533	159.85	0.687527	Up	3.61e-13	1.71e-12	-	GO:0016787//hydrolase activity	-	gi|116197711|ref|XP_001224667.1|/0/hypothetical protein CHGG_07011 [Chaetomium globosum CBS 148.51]
010113933A10251	813	582	922	328.516	528.874	0.686961	Up	2.72e-13	1.32e-12	-	-	-	gi|116193495|ref|XP_001222560.1|/2.16978e-50/hypothetical protein CHGG_06465 [Chaetomium globosum CBS 148.51]
010113933A10008	555	12	19	9.9223	15.9651	0.686179	Up	0.198883	0.26895	GO:0019866//organelle inner membrane;GO:0031224//intrinsic to membrane	-	GO:0006810//transport	gi|85106216|ref|XP_962117.1|/6.22404e-42/hypothetical protein NCU07263 [Neurospora crassa OR74A]
010113933A04663	1521	129	204	38.921	62.5479	0.684412	Up	1.98e-05	5.01e-05	-	-	-	gi|116191841|ref|XP_001221733.1|/0/hypothetical protein CHGG_05638 [Chaetomium globosum CBS 148.51]
010113933A05571	756	62	98	37.6352	60.4528	0.683727	Up	0.00318224	0.00611492	-	-	-	gi|116207982|ref|XP_001229800.1|/2.91231e-107/hypothetical protein CHGG_03284 [Chaetomium globosum CBS 148.51]
010113933A02715	1098	226	357	94.4561	151.627	0.682815	Up	1.73e-08	5.71e-08	-	-	-	gi|116203681|ref|XP_001227651.1|/4.9687e-174/conserved hypothetical protein [Chaetomium globosum CBS 148.51]
010113933A08190	1110	180	284	74.4172	119.318	0.681108	Up	5.29e-07	1.56e-06	-	-	GO:0043412//macromolecule modification;GO:0006810//transport	gi|85093619|ref|XP_959728.1|/2.74428e-63/hypothetical protein NCU05753 [Neurospora crassa OR74A]
010113933A07887	1530	52	82	15.5968	24.9939	0.680326	Up	0.00726488	0.0132775	-	GO:0004497//monooxygenase activity	GO:0008152//metabolic process	gi|121777538|sp|Q2GQG8.1|KMO_CHAGB/0/RecName: Full=Kynurenine 3-monooxygenase; AltName: Full=Biosynthesis of nicotinic acid protein 4; AltName: Full=Kynurenine 3-hydroxylase
010113933A00583	1512	186	293	56.4528	90.3707	0.678812	Up	3.79e-07	1.13e-06	-	GO:0003677//DNA binding;GO:0000702//oxidized base lesion DNA N-glycosylase activity	GO:0006281//DNA repair	gi|116192499|ref|XP_001222062.1|/1.52866e-174/hypothetical protein CHGG_05967 [Chaetomium globosum CBS 148.51]
010113933A10520	1437	47	74	15.0095	24.0152	0.678078	Up	0.0110345	0.019588	GO:0044464//cell part	GO:0005310//dicarboxylic acid transmembrane transporter activity	GO:0046942//carboxylic acid transport	gi|116198573|ref|XP_001225098.1|/0/hypothetical protein CHGG_07442 [Chaetomium globosum CBS 148.51]
010113933A02923	1815	54	85	13.6534	21.8401	0.677717	Up	0.00644448	0.0118514	-	-	GO:0006810//transport	gi|116202533|ref|XP_001227078.1|/0/hypothetical protein CHGG_09151 [Chaetomium globosum CBS 148.51]
010113933A10559	1224	63	99	23.6202	37.7195	0.67529	Up	0.00336356	0.00644501	-	-	GO:0010467//gene expression	gi|116207080|ref|XP_001229349.1|/0/hypothetical protein CHGG_02833 [Chaetomium globosum CBS 148.51]
010113933A01430	1371	198	311	66.2753	105.788	0.674628	Up	1.94e-07	5.89e-07	-	GO:0016769//transferase activity, transferring nitrogenous groups;GO:0048037//cofactor binding;GO:0016846//carbon-sulfur lyase activity	GO:0008652//cellular amino acid biosynthetic process	gi|116202603|ref|XP_001227113.1|/0/hypothetical protein CHGG_09186 [Chaetomium globosum CBS 148.51]
010113933A09994	2331	130	204	25.5932	40.8131	0.673271	Up	2.6e-05	6.52e-05	-	GO:0016740//transferase activity	-	gi|116201135|ref|XP_001226379.1|/0/hypothetical protein CHGG_08452 [Chaetomium globosum CBS 148.51]
010113933A01906	3750	1556	2441	190.416	303.563	0.672844	Up	6.55e-12	2.7e-11	GO:0043231//intracellular membrane-bounded organelle	GO:0017111//nucleoside-triphosphatase activity;GO:0004175//endopeptidase activity;GO:0008135//translation factor activity, nucleic acid binding;GO:0032561//guanyl ribonucleotide binding	GO:0006412//translation;GO:0009207	gi|340923998|gb|EGS18901.1|/0/mitochondrial elongation factor g 1-like protein [Chaetomium thermophilum var. thermophilum DSM 1495]
010113933A06354	1656	290	454	80.364	127.852	0.669853	Up	4.07e-10	1.49e-09	-	-	-	gi|116192875|ref|XP_001222250.1|/0/hypothetical protein CHGG_06155 [Chaetomium globosum CBS 148.51]
010113933A08258	750	46	72	28.1463	44.7696	0.669577	Up	0.0131765	0.0230742	-	-	-	gi|116206912|ref|XP_001229265.1|/2.48397e-143/predicted protein [Chaetomium globosum CBS 148.51]
010113933A05263	1563	62	97	18.2036	28.9417	0.66893	Up	0.00399852	0.00757724	-	-	-	gi|116198953|ref|XP_001225288.1|/6.54658e-144/hypothetical protein CHGG_07632 [Chaetomium globosum CBS 148.51]
010113933A04797	4131	204	319	22.662	36.012	0.668201	Up	1.72e-07	5.25e-07	-	-	-	gi|116180768|ref|XP_001220233.1|/0/hypothetical protein CHGG_01012 [Chaetomium globosum CBS 148.51]
010113933A03448	1953	660	1032	155.084	246.428	0.668119	Up	0	0	-	-	-	gi|116197637|ref|XP_001224630.1|/0/hypothetical protein CHGG_06974 [Chaetomium globosum CBS 148.51]
010113933A10074	2742	532	831	89.0365	141.334	0.666636	Up	0	0	GO:0012505//endomembrane system;GO:0005771//multivesicular body;GO:0031090//organelle membrane;GO:0031224//intrinsic to membrane	GO:0004091//carboxylesterase activity	GO:0006629//lipid metabolic process;GO:0044248//cellular catabolic process	gi|116191939|ref|XP_001221782.1|/0/hypothetical protein CHGG_05687 [Chaetomium globosum CBS 148.51]
010113933A05712	642	98	153	70.0511	111.139	0.665892	Up	0.000312336	0.000691497	-	-	-	gi|116200005|ref|XP_001225814.1|/9.96639e-97/predicted protein [Chaetomium globosum CBS 148.51]
010113933A04550	761	25	39	15.0758	23.8997	0.66476	Up	0.070937	0.107606	-	-	-	gi|116198935|ref|XP_001225279.1|/7.63259e-148/hypothetical protein CHGG_07623 [Chaetomium globosum CBS 148.51]
010113933A08930	543	25	39	21.1283	33.4948	0.66476	Up	0.070937	0.107589	-	-	-	gi|116192651|ref|XP_001222138.1|/1.96705e-83/predicted protein [Chaetomium globosum CBS 148.51]
010113933A10742	639	188	293	135.015	213.835	0.663382	Up	6.46e-07	1.88e-06	-	GO:0003824//catalytic activity	GO:0044281//small molecule metabolic process;GO:0009987//cellular process	gi|336275403|ref|XP_003352454.1|/1.13906e-60/hypothetical protein SMAC_01288 [Sordaria macrospora k-hell]
010113933A01015	1806	113	176	28.7134	45.4472	0.662466	Up	0.000118212	0.00027511	GO:0016020//membrane	-	GO:0006810//transport	gi|116204785|ref|XP_001228203.1|/0/hypothetical protein CHGG_10276 [Chaetomium globosum CBS 148.51]
010113933A07440	1713	61	95	16.3417	25.863	0.662332	Up	0.00475178	0.00891536	-	GO:0016788//hydrolase activity, acting on ester bonds	-	gi|116182282|ref|XP_001220990.1|/0/hypothetical protein CHGG_01769 [Chaetomium globosum CBS 148.51]
010113933A10056	1296	79	123	27.9735	44.2601	0.661947	Up	0.00131113	0.00267602	-	-	-	gi|116206988|ref|XP_001229303.1|/0/hypothetical protein CHGG_02787 [Chaetomium globosum CBS 148.51]
010113933A10001	1302	9	14	3.17216	5.01452	0.660644	Up	0.289028	0.368413	-	-	-	gi|116195532|ref|XP_001223578.1|/1.41927e-117/hypothetical protein CHGG_04364 [Chaetomium globosum CBS 148.51]
010113933A08630	1112	9	14	3.71417	5.87131	0.660644	Up	0.289028	0.368463	-	GO:0004553//hydrolase activity, hydrolyzing O-glycosyl compounds	GO:0044238//primary metabolic process	gi|116198123|ref|XP_001224873.1|/0/hypothetical protein CHGG_07217 [Chaetomium globosum CBS 148.51]
010113933A06682	2154	354	550	75.4191	119.077	0.658896	Up	1.17e-11	4.74e-11	-	GO:0003676//nucleic acid binding;GO:0008168//methyltransferase activity	GO:0042254//ribosome biogenesis;GO:0006730//one-carbon metabolic process	gi|116181006|ref|XP_001220352.1|/0/hypothetical protein CHGG_01131 [Chaetomium globosum CBS 148.51]
010113933A09807	715	1851	2872	1188.02	1873.23	0.656964	Up	1.11e-12	4.97e-12	-	-	-	gi|116195864|ref|XP_001223744.1|/5.42074e-113/hypothetical protein CHGG_04530 [Chaetomium globosum CBS 148.51]
010113933A04081	825	80	124	44.5	70.0938	0.655482	Up	0.0013804	0.00280771	-	-	-	gi|116181618|ref|XP_001220658.1|/6.16132e-109/hypothetical protein CHGG_01437 [Chaetomium globosum CBS 148.51]
010113933A05631	1038	213	330	94.1686	148.262	0.654826	Up	1.77e-07	5.38e-07	-	-	-	gi|116181472|ref|XP_001220585.1|/7.86849e-134/hypothetical protein CHGG_01364 [Chaetomium globosum CBS 148.51]
010113933A00539	609	31	48	23.3598	36.7567	0.65398	Up	0.04795	0.0755852	GO:0043231//intracellular membrane-bounded organelle	-	GO:0022613//ribonucleoprotein complex biogenesis	gi|116180892|ref|XP_001220295.1|/5.63368e-91/hypothetical protein CHGG_01074 [Chaetomium globosum CBS 148.51]
010113933A01582	1749	106	164	27.8125	43.7286	0.652845	Up	0.000244558	0.000549152	-	-	-	gi|116207658|ref|XP_001229638.1|/0/hypothetical protein CHGG_03122 [Chaetomium globosum CBS 148.51]
010113933A02486	468	44	68	43.145	67.7603	0.651245	Up	0.0187708	0.0320923	GO:0043234//protein complex	GO:0034062//RNA polymerase activity;GO:0003676//nucleic acid binding	GO:0010467//gene expression	gi|116192063|ref|XP_001221844.1|/4.81318e-62/hypothetical protein CHGG_05749 [Chaetomium globosum CBS 148.51]
010113933A02893	1257	11	17	4.01589	6.30704	0.651245	Up	0.246716	0.322699	-	-	-	gi|116204157|ref|XP_001227889.1|/2.30874e-109/predicted protein [Chaetomium globosum CBS 148.51]
010113933A07867	1014	22	34	9.95655	15.637	0.651245	Up	0.098171	0.144807	-	-	-	gi|116179018|ref|XP_001219358.1|/2.86277e-157/predicted protein [Chaetomium globosum CBS 148.51]
010113933A05426	2040	932	1440	209.657	329.188	0.650881	Up	1.39e-12	6.12e-12	-	GO:0004672//protein kinase activity;GO:0032559	GO:0006464//protein modification process	gi|340959354|gb|EGS20535.1|/0/serine/threonine protein kinase-like protein [Chaetomium thermophilum var. thermophilum DSM 1495]
010113933A04582	1266	112	173	40.5983	63.7271	0.650487	Up	0.000172987	0.0003951	-	GO:0003824//catalytic activity;GO:0046914//transition metal ion binding	GO:0008152//metabolic process	gi|116204293|ref|XP_001227957.1|/0/hypothetical protein CHGG_10030 [Chaetomium globosum CBS 148.51]
010113933A01743	993	68	105	31.4256	49.3119	0.649996	Up	0.00349778	0.0066927	-	-	-	gi|116207132|ref|XP_001229375.1|/6.63812e-50/hypothetical protein CHGG_02859 [Chaetomium globosum CBS 148.51]
010113933A09524	2996	241	372	36.9147	57.9046	0.649483	Up	3.69e-08	1.19e-07	-	-	-	gi|121927626|sp|Q2H0S9.1|STU1_CHAGB/0/RecName: Full=Protein STU1
010113933A05503	1441	92	142	29.2987	45.9554	0.649399	Up	0.00068383	0.00144593	-	GO:0003824//catalytic activity	-	gi|116207912|ref|XP_001229765.1|/0/hypothetical protein CHGG_03249 [Chaetomium globosum CBS 148.51]
010113933A10847	1209	691	1066	262.286	411.19	0.648663	Up	1.46e-12	6.39e-12	-	GO:0046914//transition metal ion binding	-	gi|116181482|ref|XP_001220590.1|/0/hypothetical protein CHGG_01369 [Chaetomium globosum CBS 148.51]
010113933A06872	2841	544	839	87.8722	137.722	0.648278	Up	0	0	GO:0016020//membrane	GO:0008168//methyltransferase activity	GO:0044237//cellular metabolic process	gi|121937878|sp|Q2H0U8.1|CHO2_CHAGB/0/RecName: Full=Phosphatidylethanolamine N-methyltransferase; Short=PEAMT
010113933A08473	888	172	265	88.8873	139.17	0.646797	Up	3.7e-06	9.97e-06	-	GO:0016772//transferase activity, transferring phosphorus-containing groups	GO:0019359	gi|336466307|gb|EGO54472.1|/6.45546e-123/hypothetical protein NEUTE1DRAFT_87829 [Neurospora tetrasperma FGSC 2508]
010113933A00747	1158	1095	1687	433.94	679.389	0.646743	Up	3.76e-12	1.59e-11	-	-	-	gi|116193457|ref|XP_001222541.1|/0/hypothetical protein CHGG_06446 [Chaetomium globosum CBS 148.51]
010113933A03816	2505	13	20	2.38155	3.72335	0.644702	Up	0.21174	0.285113	-	-	-	gi|116192283|ref|XP_001221954.1|/1.14295e-167/predicted protein [Chaetomium globosum CBS 148.51]
010113933A10501	1788	26	40	6.67313	10.4329	0.644702	Up	0.0750162	0.112978	-	GO:0003824//catalytic activity;GO:0046914//transition metal ion binding	GO:0008152//metabolic process	gi|116192909|ref|XP_001222267.1|/0/hypothetical protein CHGG_06172 [Chaetomium globosum CBS 148.51]
010113933A05457	2376	2467	3795	476.482	744.865	0.644556	Up	0	0	-	GO:0005488//binding	GO:0044238//primary metabolic process	gi|116204471|ref|XP_001228046.1|/0/hypothetical protein CHGG_10119 [Chaetomium globosum CBS 148.51]
010113933A06635	264	95	146	165.137	257.906	0.643183	Up	0.00063918	0.00135577	GO:0044464//cell part	-	GO:0006810//transport	gi|116208666|ref|XP_001230142.1|/7.38897e-27/hypothetical protein CHGG_03626 [Chaetomium globosum CBS 148.51]
010113933A01266	1062	281	431	121.424	189.263	0.640331	Up	4.85e-09	1.67e-08	-	GO:0008135//translation factor activity, nucleic acid binding;GO:0046914//transition metal ion binding	GO:0006351//transcription, DNA-dependent;GO:0006412//translation	gi|116195684|ref|XP_001223654.1|/0/hypothetical protein CHGG_04440 [Chaetomium globosum CBS 148.51]
010113933A09522	1167	564	865	221.785	345.666	0.640219	Up	7.91e-13	3.6e-12	-	-	-	gi|116196034|ref|XP_001223829.1|/0/hypothetical protein CHGG_04615 [Chaetomium globosum CBS 148.51]
010113933A07084	3705	997	1527	123.49	192.204	0.638248	Up	0	0	-	GO:0004521//endoribonuclease activity;GO:0004672//protein kinase activity;GO:0032559	GO:0006464//protein modification process;GO:0006396//RNA processing	gi|116200852|ref|XP_001226238.1|/0/hypothetical protein CHGG_10971 [Chaetomium globosum CBS 148.51]
010113933A00608	2550	32	49	5.75882	8.96124	0.637923	Up	0.05058	0.0795189	-	-	GO:0006810//transport	gi|164423159|ref|XP_958986.2|/0/hypothetical protein NCU09039 [Neurospora crassa OR74A]
010113933A06389	1038	83	127	36.6948	57.0582	0.636859	Up	0.00160163	0.00323404	-	GO:0005488//binding	-	gi|116191707|ref|XP_001221666.1|/5.0766e-149/hypothetical protein CHGG_05571 [Chaetomium globosum CBS 148.51]
010113933A04294	283	53	81	85.9436	133.478	0.635143	Up	0.0120582	0.0212654	-	GO:0003824//catalytic activity	-	gi|116198653|ref|XP_001225138.1|/9.29706e-40/hypothetical protein CHGG_07482 [Chaetomium globosum CBS 148.51]
010113933A00397	2289	53	81	10.6256	16.5026	0.635143	Up	0.0120582	0.0212615	-	GO:0016740//transferase activity	-	gi|116197769|ref|XP_001224696.1|/0/hypothetical protein CHGG_07040 [Chaetomium globosum CBS 148.51]
010113933A06610	660	442	675	307.328	476.949	0.634055	Up	0	0	GO:0043231//intracellular membrane-bounded organelle	GO:0019787//small conjugating protein ligase activity;GO:0032559	GO:0006259//DNA metabolic process;GO:0048646//anatomical structure formation involved in morphogenesis;GO:0006325//chromatin organization;GO:0033554//cellular response to stress;GO:0032446//protein modification by small protein conjugation	gi|116195860|ref|XP_001223742.1|/9.29257e-85/hypothetical protein CHGG_04528 [Chaetomium globosum CBS 148.51]
010113933A06411	400	19	29	21.7981	33.8104	0.633267	Up	0.136884	0.192513	GO:0016020//membrane	-	GO:0051234//establishment of localization	gi|116199725|ref|XP_001225674.1|/3.32682e-37/hypothetical protein CHGG_08018 [Chaetomium globosum CBS 148.51]
010113933A09421	1074	1162	1773	496.508	769.868	0.632796	Up	2.98e-12	1.27e-11	-	-	-	gi|116201305|ref|XP_001226464.1|/0/hypothetical protein CHGG_08537 [Chaetomium globosum CBS 148.51]
010113933A01679	2739	101	154	16.9221	26.2205	0.631789	Up	0.000556812	0.00119472	-	-	-	gi|116202513|ref|XP_001227068.1|/0/hypothetical protein CHGG_09141 [Chaetomium globosum CBS 148.51]
010113933A10363	568	21	32	16.9666	26.2732	0.630896	Up	0.119004	0.172101	-	-	-	gi|116194578|ref|XP_001223101.1|/2.65794e-65/hypothetical protein CHGG_03887 [Chaetomium globosum CBS 148.51]
010113933A02346	1416	384	585	124.449	192.666	0.630544	Up	1.78e-11	7.11e-11	GO:0044464//cell part	-	-	gi|116195884|ref|XP_001223754.1|/0/hypothetical protein CHGG_04540 [Chaetomium globosum CBS 148.51]
010113933A02901	1149	130	198	51.9215	80.3632	0.630202	Up	9.34e-05	0.000220057	-	-	-	gi|116197383|ref|XP_001224503.1|/7.90061e-162/hypothetical protein CHGG_06847 [Chaetomium globosum CBS 148.51]
010113933A02013	1089	1358	2068	572.263	885.594	0.629966	Up	6.54e-12	2.69e-11	-	GO:0003824//catalytic activity;GO:0046914//transition metal ion binding	GO:0008152//metabolic process	gi|116196872|ref|XP_001224248.1|/0/hypothetical protein CHGG_05034 [Chaetomium globosum CBS 148.51]
010113933A04655	930	23	35	11.3493	17.5508	0.628935	Up	0.103673	0.152163	-	-	-	gi|116181506|ref|XP_001220602.1|/9.63901e-125/hypothetical protein CHGG_01381 [Chaetomium globosum CBS 148.51]
010113933A08505	3369	98	149	13.349	20.6252	0.627672	Up	0.000737146	0.00155242	-	GO:0046872//metal ion binding;GO:0004629//phospholipase C activity;GO:0060089	GO:0044238//primary metabolic process;GO:0007165//signal transduction	gi|116206576|ref|XP_001229097.1|/0/hypothetical protein CHGG_02581 [Chaetomium globosum CBS 148.51]
010113933A06418	1902	1429	2171	344.783	532.306	0.626567	Up	1.5e-12	6.57e-12	GO:0043232	GO:0017111//nucleoside-triphosphatase activity;GO:0003676//nucleic acid binding;GO:0032559	GO:0051276//chromosome organization;GO:0009207	gi|116198519|ref|XP_001225071.1|/0/conserved hypothetical protein [Chaetomium globosum CBS 148.51]
010113933A05234	1467	295	448	92.2818	142.416	0.625997	Up	4.99e-09	1.71e-08	GO:0005789//endoplasmic reticulum membrane	GO:0016627//oxidoreductase activity, acting on the CH-CH group of donors;GO:0016891//endoribonuclease activity, producing 5'-phosphomonoesters;GO:0016740//transferase activity	GO:0006497//protein lipidation	gi|310789345|gb|EFQ24878.1|/0/Alg9-like mannosyltransferase [Glomerella graminicola M1.001]
010113933A10191	2301	120	182	23.9325	36.8864	0.624118	Up	0.000204724	0.000463668	GO:0043231//intracellular membrane-bounded organelle	GO:0016741	GO:0006730//one-carbon metabolic process	gi|340960135|gb|EGS21316.1|/2.38837e-172/hypothetical protein CTHT_0031710 [Chaetomium thermophilum var. thermophilum DSM 1495]
010113933A09147	4152	443	671	48.9633	75.3663	0.62222	Up	6.93e-13	3.18e-12	-	GO:0017111//nucleoside-triphosphatase activity;GO:0046914//transition metal ion binding;GO:0003676//nucleic acid binding;GO:0032559	-	gi|116198109|ref|XP_001224866.1|/0/hypothetical protein CHGG_07210 [Chaetomium globosum CBS 148.51]
010113933A01802	912	70	106	35.2231	54.203	0.621851	Up	0.00478854	0.00897721	GO:0031224//intrinsic to membrane	-	GO:0051234//establishment of localization	gi|116200163|ref|XP_001225893.1|/2.28807e-171/mitochondrial carrier protein YHM1/SHM1, putative [Chaetomium globosum CBS 148.51]
010113933A05100	1767	113	171	29.3471	45.1306	0.620887	Up	0.000340812	0.000751726	-	-	-	gi|116204721|ref|XP_001228171.1|/0/hypothetical protein CHGG_10244 [Chaetomium globosum CBS 148.51]
010113933A09344	2226	606	917	124.931	192.113	0.620818	Up	5.78e-13	2.68e-12	-	GO:0003824//catalytic activity	GO:0006810//transport	gi|116193717|ref|XP_001222671.1|/0/hypothetical protein CHGG_06576 [Chaetomium globosum CBS 148.51]
010113933A07429	4137	123	186	13.6441	20.9672	0.619858	Up	0.000190739	0.000433866	-	-	-	gi|116180232|ref|XP_001219965.1|/0/hypothetical protein CHGG_00744 [Chaetomium globosum CBS 148.51]
010113933A02872	963	41	62	19.5381	30.0246	0.619858	Up	0.0318248	0.0522477	-	-	-	gi|116206392|ref|XP_001229005.1|/1.2193e-85/hypothetical protein CHGG_02489 [Chaetomium globosum CBS 148.51]
010113933A07306	1848	45	68	11.1747	17.1601	0.618823	Up	0.0247194	0.0413213	-	GO:0016491//oxidoreductase activity;GO:0050662//coenzyme binding	GO:0044281//small molecule metabolic process	gi|116200602|ref|XP_001226113.1|/0/hypothetical protein CHGG_10846 [Chaetomium globosum CBS 148.51]
010113933A02374	1227	92	139	34.4086	52.8302	0.618593	Up	0.00129289	0.0026405	-	-	-	gi|116205475|ref|XP_001228548.1|/3.64215e-144/hypothetical protein CHGG_10621 [Chaetomium globosum CBS 148.51]
010113933A07534	2088	143	216	31.4289	48.2431	0.61823	Up	6.02e-05	0.000144905	-	GO:0005506//iron ion binding;GO:0003824//catalytic activity	GO:0008152//metabolic process	gi|340966804|gb|EGS22311.1|/0/putative molybdenum ion binding protein [Chaetomium thermophilum var. thermophilum DSM 1495]
010113933A07268	1428	1965	2967	631.478	968.95	0.617689	Up	6.76e-12	2.78e-11	GO:0043231//intracellular membrane-bounded organelle;GO:0031224//intrinsic to membrane	GO:0016215;GO:0005506//iron ion binding	GO:0006631//fatty acid metabolic process	gi|116196400|ref|XP_001224012.1|/0/conserved hypothetical protein [Chaetomium globosum CBS 148.51]
010113933A10303	819	187	282	104.781	160.575	0.61587	Up	4.87e-06	1.3e-05	-	GO:0015036//disulfide oxidoreductase activity	GO:0019725//cellular homeostasis	gi|116192281|ref|XP_001221953.1|/1.59307e-125/hypothetical protein CHGG_05858 [Chaetomium globosum CBS 148.51]
010113933A10846	1197	63	95	24.153	37.0119	0.615789	Up	0.00813592	0.0147356	-	-	-	gi|116181484|ref|XP_001220591.1|/1.57472e-176/hypothetical protein CHGG_01370 [Chaetomium globosum CBS 148.51]
010113933A05635	1494	213	321	65.4264	100.2	0.614933	Up	1.12e-06	3.15e-06	-	-	GO:0006810//transport	gi|116181180|ref|XP_001220439.1|/0/hypothetical protein CHGG_01218 [Chaetomium globosum CBS 148.51]
010113933A04050	1416	297	447	96.2537	147.216	0.613025	Up	9.88e-09	3.32e-08	-	-	-	gi|116182514|ref|XP_001221106.1|/3.71545e-167/hypothetical protein CHGG_01885 [Chaetomium globosum CBS 148.51]
010113933A00863	2373	103	155	19.9188	30.4611	0.612837	Up	0.000750974	0.00158084	-	-	-	gi|116200037|ref|XP_001225830.1|/0/hypothetical protein CHGG_08174 [Chaetomium globosum CBS 148.51]
010113933A07750	216	289	434	614	937.018	0.609839	Up	1.88e-08	6.19e-08	-	-	-	gi|116204899|ref|XP_001228260.1|/1.74954e-22/hypothetical protein CHGG_10333 [Chaetomium globosum CBS 148.51]
010113933A02160	1284	2	3	0.714807	1.0896	0.608176	Up	0.672592	0.727181	-	-	GO:0008152//metabolic process	gi|116202989|ref|XP_001227306.1|/0/hypothetical protein CHGG_09379 [Chaetomium globosum CBS 148.51]
010113933A02067	1422	222	333	71.6436	109.209	0.608176	Up	9.03e-07	2.59e-06	-	-	-	gi|116202319|ref|XP_001226971.1|/8.06781e-45/hypothetical protein CHGG_09044 [Chaetomium globosum CBS 148.51]
010113933A04634	1038	4	6	1.76843	2.69567	0.608176	Up	0.530874	0.596744	GO:0043231//intracellular membrane-bounded organelle	GO:0003824//catalytic activity	GO:0008152//metabolic process	gi|116205579|ref|XP_001228600.1|/0/hypothetical protein CHGG_10673 [Chaetomium globosum CBS 148.51]
010113933A05632	960	2	3	0.956055	1.45734	0.608176	Up	0.672592	0.728513	-	-	-	gi|116181474|ref|XP_001220586.1|/5.3332e-158/hypothetical protein CHGG_01365 [Chaetomium globosum CBS 148.51]
010113933A00163	753	14	21	8.53212	13.0058	0.608176	Up	0.223978	0.299207	-	GO:0016407//acetyltransferase activity	-	gi|116195598|ref|XP_001223611.1|/1.78957e-149/hypothetical protein CHGG_04397 [Chaetomium globosum CBS 148.51]
010113933A02916	267	4	6	6.875	10.4798	0.608176	Up	0.530874	0.596532	-	-	-	gi|116191287|ref|XP_001221456.1|/2.24835e-41/predicted protein [Chaetomium globosum CBS 148.51]
010113933A03808	508	8	12	7.22687	11.0161	0.608176	Up	0.363348	0.450754	GO:0031224//intrinsic to membrane	-	GO:0051234//establishment of localization	gi|116179462|ref|XP_001219580.1|/2.49494e-39/hypothetical protein CHGG_00359 [Chaetomium globosum CBS 148.51]
010113933A03783	1212	2	3	0.757271	1.15433	0.608176	Up	0.672592	0.728263	-	-	-	gi|116208360|ref|XP_001229989.1|/0/hypothetical protein CHGG_03473 [Chaetomium globosum CBS 148.51]
010113933A09210	1320	544	816	189.125	288.289	0.608176	Up	0	0	-	-	-	gi|116182184|ref|XP_001220941.1|/3.03085e-99/hypothetical protein CHGG_01720 [Chaetomium globosum CBS 148.51]
010113933A09469	606	2	3	1.51454	2.30866	0.608176	Up	0.672592	0.727513	-	-	-	gi|116192133|ref|XP_001221879.1|/5.97755e-77/hypothetical protein CHGG_05784 [Chaetomium globosum CBS 148.51]
010113933A09966	810	50	75	28.3276	43.1806	0.608176	Up	0.0201638	0.0343126	-	-	-	gi|116201179|ref|XP_001226401.1|/2.27104e-100/hypothetical protein CHGG_08474 [Chaetomium globosum CBS 148.51]
010113933A05912	612	2	3	1.49969	2.28603	0.608176	Up	0.672592	0.72843	-	-	-	gi|116214477|ref|XP_001230255.1|/2.10223e-77/hypothetical protein CHGG_11079 [Chaetomium globosum CBS 148.51]
010113933A07939	1680	2	3	0.546317	0.832768	0.608176	Up	0.672592	0.727846	-	GO:0003824//catalytic activity	-	gi|116198971|ref|XP_001225297.1|/0/hypothetical protein CHGG_07641 [Chaetomium globosum CBS 148.51]
010113933A07123	2025	2	3	0.453241	0.690889	0.608176	Up	0.672592	0.727014	-	GO:0004553//hydrolase activity, hydrolyzing O-glycosyl compounds;GO:0030247//polysaccharide binding;GO:0043167//ion binding	GO:0006026	gi|116179348|ref|XP_001219523.1|/0/hypothetical protein CHGG_00302 [Chaetomium globosum CBS 148.51]
010113933A08999	750	2	3	1.22375	1.8654	0.608176	Up	0.672592	0.726848	-	-	-	gi|116191847|ref|XP_001221736.1|/1.57401e-105/predicted protein [Chaetomium globosum CBS 148.51]
010113933A01454	372	2	3	2.46724	3.76089	0.608176	Up	0.672592	0.729014	-	-	-	gi|116205796|ref|XP_001228707.1|/5.8373e-50/hypothetical protein CHGG_02191 [Chaetomium globosum CBS 148.51]
010113933A04940	3576	40	60	5.13318	7.82467	0.608176	Up	0.0379136	0.0612445	-	GO:0003824//catalytic activity;GO:0032559	GO:0012501//programmed cell death;GO:0044238//primary metabolic process	gi|116205395|ref|XP_001228508.1|/0/hypothetical protein CHGG_10581 [Chaetomium globosum CBS 148.51]
010113933A05274	1701	2	3	0.539572	0.822487	0.608176	Up	0.672592	0.728596	-	-	-	gi|116201679|ref|XP_001226651.1|/0/predicted protein [Chaetomium globosum CBS 148.51]
010113933A04397	3510	2	3	0.261485	0.39859	0.608176	Up	0.672592	0.728763	-	-	-	gi|116178910|ref|XP_001219304.1|/0/hypothetical protein CHGG_00083 [Chaetomium globosum CBS 148.51]
010113933A01662	435	2	3	2.10991	3.21621	0.608176	Up	0.672592	0.728013	-	-	-	gi|116198063|ref|XP_001224843.1|/2.11679e-60/hypothetical protein CHGG_07187 [Chaetomium globosum CBS 148.51]
010113933A09552	540	4	6	3.39931	5.18167	0.608176	Up	0.530874	0.59639	-	-	-	gi|340938990|gb|EGS19612.1|/3.0243e-44/N-acetyltransferase-like protein [Chaetomium thermophilum var. thermophilum DSM 1495]
010113933A02996	654	2	3	1.40338	2.13922	0.608176	Up	0.672592	0.728179	-	GO:0003676//nucleic acid binding;GO:0003824//catalytic activity	GO:0034645//cellular macromolecule biosynthetic process;GO:0090304	gi|116200255|ref|XP_001225939.1|/1.31266e-77/hypothetical protein CHGG_08283 [Chaetomium globosum CBS 148.51]
010113933A01514	441	36	54	37.4617	57.1041	0.608176	Up	0.049057	0.0772529	-	-	-	gi|116205515|ref|XP_001228568.1|/1.39839e-70/hypothetical protein CHGG_10641 [Chaetomium globosum CBS 148.51]
010113933A04189	729	60	90	37.7701	57.5741	0.608176	Up	0.0108701	0.0193214	-	-	-	gi|116196162|ref|XP_001223893.1|/3.76458e-16/predicted protein [Chaetomium globosum CBS 148.51]
010113933A06729	546	2	3	1.68098	2.56236	0.608176	Up	0.672592	0.727929	-	-	-	-
010113933A02873	225	2	3	4.07917	6.218	0.608176	Up	0.672592	0.727596	-	-	-	gi|116206390|ref|XP_001229004.1|/8.56456e-38/predicted protein [Chaetomium globosum CBS 148.51]
010113933A10032	777	8	12	4.7249	7.20232	0.608176	Up	0.363348	0.450813	-	-	-	gi|116206200|ref|XP_001228909.1|/9.46858e-93/predicted protein [Chaetomium globosum CBS 148.51]
010113933A03122	825	4	6	2.225	3.39164	0.608176	Up	0.530874	0.596602	-	-	-	gi|116182914|ref|XP_001221306.1|/2.63565e-160/hypothetical protein CHGG_02085 [Chaetomium globosum CBS 148.51]
010113933A06733	7140	56	84	3.59927	5.48647	0.608176	Up	0.0138991	0.0242675	-	-	-	gi|116202265|ref|XP_001226944.1|/0/hypothetical protein CHGG_09017 [Chaetomium globosum CBS 148.51]
010113933A06934	606	4	6	3.02908	4.61733	0.608176	Up	0.530874	0.596461	-	-	-	gi|340905345|gb|EGS17713.1|/8.09765e-66/hypothetical protein CTHT_0070550 [Chaetomium thermophilum var. thermophilum DSM 1495]
010113933A03439	3780	2	3	0.242808	0.370119	0.608176	Up	0.672592	0.728096	-	GO:0016301//kinase activity;GO:0048037//cofactor binding;GO:0032559	GO:0006464//protein modification process	gi|116179320|ref|XP_001219509.1|/0/hypothetical protein CHGG_00288 [Chaetomium globosum CBS 148.51]
010113933A01079	417	2	3	2.20099	3.35504	0.608176	Up	0.672592	0.728847	-	-	-	gi|116194053|ref|XP_001222839.1|/4.27052e-21/predicted protein [Chaetomium globosum CBS 148.51]
010113933A03159	942	30	45	14.6149	22.2779	0.608176	Up	0.072735	0.110139	-	-	-	gi|116180810|ref|XP_001220254.1|/3.12298e-171/hypothetical protein CHGG_01033 [Chaetomium globosum CBS 148.51]
010113933A04857	1179	44	66	17.1263	26.1061	0.608176	Up	0.029394	0.0485265	GO:0034708;GO:0043231//intracellular membrane-bounded organelle	GO:0008192;GO:0032561//guanyl ribonucleotide binding	GO:0006397//mRNA processing	gi|116208108|ref|XP_001229863.1|/0/hypothetical protein CHGG_03347 [Chaetomium globosum CBS 148.51]
010113933A10757	309	10	15	14.8513	22.6384	0.608176	Up	0.306974	0.388098	-	-	-	-
010113933A10275	453	2	3	2.02608	3.08841	0.608176	Up	0.672592	0.726931	-	-	-	gi|116201591|ref|XP_001226607.1|/1.5658e-51/predicted protein [Chaetomium globosum CBS 148.51]
010113933A01154	741	2	3	1.23861	1.88806	0.608176	Up	0.672592	0.72743	-	GO:0016787//hydrolase activity	-	gi|116192809|ref|XP_001222217.1|/1.41829e-117/hypothetical protein CHGG_06122 [Chaetomium globosum CBS 148.51]
010113933A02941	606	16	24	12.1163	18.4693	0.608176	Up	0.19277	0.261506	GO:0044464//cell part	GO:0004175//endopeptidase activity	GO:0019538//protein metabolic process	gi|116180038|ref|XP_001219868.1|/7.73483e-109/hypothetical protein CHGG_00647 [Chaetomium globosum CBS 148.51]
010113933A09246	1281	2	3	0.716481	1.09215	0.608176	Up	0.672592	0.727763	-	-	-	gi|116191139|ref|XP_001221382.1|/5.63164e-119/hypothetical protein CHGG_05287 [Chaetomium globosum CBS 148.51]
010113933A00904	226	4	6	8.12224	12.381	0.608176	Up	0.530874	0.596673	-	-	-	gi|116204103|ref|XP_001227862.1|/1.85663e-16/hypothetical protein CHGG_09935 [Chaetomium globosum CBS 148.51]
010113933A02925	339	6	9	8.12224	12.381	0.608176	Up	0.435092	0.524417	-	GO:0043169//cation binding;GO:0016301//kinase activity;GO:0032559	GO:0006771;GO:0006796//phosphate-containing compound metabolic process	gi|116202529|ref|XP_001227076.1|/7.65235e-50/hypothetical protein CHGG_09149 [Chaetomium globosum CBS 148.51]
010113933A07955	1537	8	12	2.38858	3.64099	0.608176	Up	0.363348	0.450872	GO:0044424//intracellular part	GO:0004812//aminoacyl-tRNA ligase activity;GO:0032559	GO:0006418//tRNA aminoacylation for protein translation	gi|116203381|ref|XP_001227502.1|/0/hypothetical protein CHGG_09575 [Chaetomium globosum CBS 148.51]
010113933A01790	996	2	3	0.921499	1.40467	0.608176	Up	0.672592	0.72893	-	GO:0030246//carbohydrate binding	-	gi|116203533|ref|XP_001227577.1|/4.60584e-176/hypothetical protein CHGG_09650 [Chaetomium globosum CBS 148.51]
010113933A06408	864	2	3	1.06228	1.61927	0.608176	Up	0.672592	0.728346	-	-	-	gi|116201635|ref|XP_001226629.1|/2.31195e-64/hypothetical protein CHGG_08702 [Chaetomium globosum CBS 148.51]
010113933A09240	477	2	3	1.92414	2.93302	0.608176	Up	0.672592	0.72868	-	-	-	-
010113933A04410	867	2	3	1.05861	1.61367	0.608176	Up	0.672592	0.727347	-	-	-	gi|116204345|ref|XP_001227983.1|/5.0462e-141/hypothetical protein CHGG_10056 [Chaetomium globosum CBS 148.51]
010113933A06979	480	2	3	1.91211	2.91469	0.608176	Up	0.672592	0.727097	-	-	-	gi|116180978|ref|XP_001220338.1|/4.29538e-64/predicted protein [Chaetomium globosum CBS 148.51]
010113933A02864	721	2	3	1.27297	1.94043	0.608176	Up	0.672592	0.727264	-	-	-	gi|116206532|ref|XP_001229075.1|/3.91571e-26/predicted protein [Chaetomium globosum CBS 148.51]
010113933A00893	873	2	3	1.05133	1.60258	0.608176	Up	0.672592	0.72768	-	-	-	gi|116205053|ref|XP_001228337.1|/1.01993e-56/hypothetical protein CHGG_10410 [Chaetomium globosum CBS 148.51]
010113933A06118	732	143	214	89.6497	136.337	0.604809	Up	9.01e-05	0.000212537	GO:0044424//intracellular part	GO:0016788//hydrolase activity, acting on ester bonds	GO:0044238//primary metabolic process;GO:0032787//monocarboxylic acid metabolic process	gi|116193613|ref|XP_001222619.1|/2.29573e-138/hypothetical protein CHGG_06524 [Chaetomium globosum CBS 148.51]
010113933A05852	1668	515	770	141.689	215.281	0.6035	Up	1.05e-12	4.69e-12	-	-	-	gi|116182626|ref|XP_001221162.1|/0/hypothetical protein CHGG_01941 [Chaetomium globosum CBS 148.51]
010113933A05226	1197	533	796	204.342	310.121	0.601846	Up	0	0	-	GO:0000166//nucleotide binding;GO:0048037//cofactor binding;GO:0016616//oxidoreductase activity, acting on the CH-OH group of donors, NAD or NADP as acceptor	GO:0006950//response to stress;GO:0006059//hexitol metabolic process	gi|116194922|ref|XP_001223273.1|/0/mannitol-1-phosphate dehydrogenase [Chaetomium globosum CBS 148.51]
010113933A00947	993	100	149	46.2141	69.976	0.598526	Up	0.0012165	0.00248987	GO:0043231//intracellular membrane-bounded organelle	GO:0034062//RNA polymerase activity;GO:0003676//nucleic acid binding	GO:0010467//gene expression	gi|116196520|ref|XP_001224072.1|/3.46315e-107/hypothetical protein CHGG_04858 [Chaetomium globosum CBS 148.51]
010113933A00541	1153	80	119	31.8409	48.1315	0.596103	Up	0.00398966	0.007565	GO:0015629//actin cytoskeleton	GO:0017111//nucleoside-triphosphatase activity;GO:0032559	GO:0015031//protein transport	gi|340992624|gb|EGS23179.1|/4.13038e-110/hypothetical protein CTHT_0008420 [Chaetomium thermophilum var. thermophilum DSM 1495]
010113933A01531	3870	228	339	27.0363	40.8508	0.595465	Up	1.16e-06	3.26e-06	-	GO:0051766//inositol trisphosphate kinase activity	-	gi|116200143|ref|XP_001225883.1|/0/hypothetical protein CHGG_08227 [Chaetomium globosum CBS 148.51]
010113933A08965	1224	896	1332	335.931	507.499	0.595237	Up	1.26e-13	6.37e-13	GO:0044464//cell part	-	-	gi|116180122|ref|XP_001219910.1|/0/hypothetical protein CHGG_00689 [Chaetomium globosum CBS 148.51]
010113933A00661	1827	144	214	36.17	54.6245	0.594756	Up	0.000114538	0.000266955	-	GO:0003824//catalytic activity	GO:0008152//metabolic process	gi|85074875|ref|XP_965805.1|/0/hypothetical protein NCU00665 [Neurospora crassa OR74A]
010113933A05142	5598	1173	1743	96.1588	145.203	0.594583	Up	7.6e-12	3.11e-11	GO:0015629//actin cytoskeleton	GO:0017111//nucleoside-triphosphatase activity;GO:0005515//protein binding;GO:0016757//transferase activity, transferring glycosyl groups;GO:0005506//iron ion binding;GO:0032559	GO:0006351//transcription, DNA-dependent	gi|340959984|gb|EGS21165.1|/0/chitin synthase-like protein [Chaetomium thermophilum var. thermophilum DSM 1495]
010113933A07676	1803	555	824	141.261	213.129	0.59337	Up	0	0	-	GO:0004672//protein kinase activity	-	gi|340897482|gb|EGS17072.1|/8.91451e-156/hypothetical protein CTHT_0074000 [Chaetomium thermophilum var. thermophilum DSM 1495]
010113933A06293	633	527	782	382.059	576.123	0.592579	Up	7.66e-13	3.49e-12	-	-	-	gi|341038859|gb|EGS23851.1|/3.9669e-58/putative Co-chaperone protein [Chaetomium thermophilum var. thermophilum DSM 1495]
010113933A08093	5169	792	1174	70.3141	105.919	0.591074	Up	1.14e-12	5.07e-12	GO:0016591//DNA-directed RNA polymerase II, holoenzyme	GO:0034062//RNA polymerase activity;GO:0003676//nucleic acid binding	GO:0006351//transcription, DNA-dependent	gi|116182152|ref|XP_001220925.1|/0/DNA-directed RNA polymerase II largest subunit [Chaetomium globosum CBS 148.51]
010113933A08088	2256	25	37	5.0854	7.64847	0.588811	Up	0.114485	0.166508	-	-	-	gi|116193417|ref|XP_001222521.1|/0/predicted protein [Chaetomium globosum CBS 148.51]
010113933A00492	1113	244	361	100.605	151.26	0.588331	Up	6.88e-07	2e-06	GO:0031224//intrinsic to membrane	-	-	gi|116199513|ref|XP_001225568.1|/0/hypothetical protein CHGG_07912 [Chaetomium globosum CBS 148.51]
010113933A09141	2190	618	914	129.5	194.632	0.587801	Up	0	0	-	-	-	gi|116192983|ref|XP_001222304.1|/0/predicted protein [Chaetomium globosum CBS 148.51]
010113933A07034	1524	585	865	176.155	264.693	0.587477	Up	7.54e-13	3.44e-12	-	-	-	gi|116198331|ref|XP_001224977.1|/0/hypothetical protein CHGG_07321 [Chaetomium globosum CBS 148.51]
010113933A00145	2250	21	31	4.28313	6.42527	0.585092	Up	0.151522	0.211153	-	GO:0032561//guanyl ribonucleotide binding;GO:0017111//nucleoside-triphosphatase activity	GO:0009207	gi|116196968|ref|XP_001224296.1|/0/hypothetical protein CHGG_05082 [Chaetomium globosum CBS 148.51]
010113933A03493	1353	63	93	21.3681	32.0551	0.585092	Up	0.0123836	0.0217987	-	-	-	gi|116191649|ref|XP_001221637.1|/0/hypothetical protein CHGG_05542 [Chaetomium globosum CBS 148.51]
010113933A05525	1528	557	822	167.285	250.877	0.584675	Up	5.06e-13	2.37e-12	-	-	-	gi|116204689|ref|XP_001228155.1|/0/hypothetical protein CHGG_10228 [Chaetomium globosum CBS 148.51]
010113933A03100	2757	278	410	46.2735	69.352	0.583753	Up	1.49e-07	4.54e-07	-	-	-	gi|116195976|ref|XP_001223800.1|/0/hypothetical protein CHGG_04586 [Chaetomium globosum CBS 148.51]
010113933A07049	1413	238	351	77.2963	115.845	0.583723	Up	1.17e-06	3.3e-06	GO:0044464//cell part	-	-	gi|116203577|ref|XP_001227599.1|/0/hypothetical protein CHGG_09672 [Chaetomium globosum CBS 148.51]
010113933A03643	1940	137	202	32.4073	48.5581	0.583393	Up	0.000230376	0.000519156	-	-	-	gi|116192169|ref|XP_001221897.1|/0/hypothetical protein CHGG_05802 [Chaetomium globosum CBS 148.51]
010113933A03847	1119	135	199	55.364	82.9345	0.583023	Up	0.000258672	0.000578373	-	GO:0005488//binding	-	gi|116180428|ref|XP_001220063.1|/1.38745e-155/hypothetical protein CHGG_00842 [Chaetomium globosum CBS 148.51]
010113933A01757	702	19	28	12.4205	18.6009	0.582641	Up	0.174965	0.240876	-	-	-	gi|116205127|ref|XP_001228374.1|/4.24231e-78/predicted protein [Chaetomium globosum CBS 148.51]
010113933A10455	5496	884	1302	73.8124	110.478	0.581825	Up	0	0	GO:0005635//nuclear envelope	-	GO:0051234//establishment of localization	gi|116202129|ref|XP_001226876.1|/0/hypothetical protein CHGG_08949 [Chaetomium globosum CBS 148.51]
010113933A10438	1224	1391	2048	521.519	780.298	0.581307	Up	6.86e-12	2.82e-11	GO:0044464//cell part	GO:0016798//hydrolase activity, acting on glycosyl bonds;GO:0043167//ion binding	GO:0044238//primary metabolic process	gi|116191513|ref|XP_001221569.1|/0/hypothetical protein CHGG_05474 [Chaetomium globosum CBS 148.51]
010113933A03831	2466	6969	10260	1296.88	1940.29	0.581221	Up	2.22e-11	8.85e-11	-	GO:0016462//pyrophosphatase activity;GO:0032559	GO:0009987//cellular process	gi|116207434|ref|XP_001229526.1|/0/hypothetical protein CHGG_03010 [Chaetomium globosum CBS 148.51]
010113933A08429	651	778	1145	548.432	820.232	0.580719	Up	0	0	-	-	-	gi|116194650|ref|XP_001223137.1|/5.91604e-44/hypothetical protein CHGG_03923 [Chaetomium globosum CBS 148.51]
010113933A06376	2307	295	434	58.6811	87.7312	0.580194	Up	7.59e-08	2.38e-07	-	GO:0005488//binding	-	gi|116193105|ref|XP_001222365.1|/0/hypothetical protein CHGG_06270 [Chaetomium globosum CBS 148.51]
010113933A08736	2721	85	125	14.3356	21.4237	0.579607	Up	0.00400678	0.00759137	GO:0031224//intrinsic to membrane	GO:0003824//catalytic activity;GO:0005275//amine transmembrane transporter activity	GO:0006865//amino acid transport	gi|116205690|ref|XP_001228654.1|/0/hypothetical protein CHGG_02138 [Chaetomium globosum CBS 148.51]
010113933A03141	1077	525	772	223.701	334.282	0.579497	Up	7.83e-13	3.56e-12	-	GO:0005488//binding	-	gi|336470850|gb|EGO59011.1|/1.65943e-57/hypothetical protein NEUTE1DRAFT_78640 [Neurospora tetrasperma FGSC 2508]
010113933A10261	1761	470	691	122.479	182.991	0.579239	Up	1.39e-11	5.6e-11	-	GO:0051540	-	gi|121790764|sp|Q2HEF1.1|NAR1_CHAGB/0/RecName: Full=Cytosolic Fe-S cluster assembly factor NAR1; AltName: Full=Nuclear architecture-related protein 1
010113933A02573	1098	1564	2299	653.67	976.447	0.57898	Up	6.22e-12	2.57e-11	-	GO:0005488//binding;GO:0003824//catalytic activity	GO:0008152//metabolic process	gi|116201989|ref|XP_001226806.1|/6.74662e-155/hypothetical protein CHGG_08879 [Chaetomium globosum CBS 148.51]
010113933A09049	783	66	97	38.6818	57.7726	0.578732	Up	0.0114182	0.020231	-	-	-	gi|116206670|ref|XP_001229144.1|/8.88619e-131/hypothetical protein CHGG_02628 [Chaetomium globosum CBS 148.51]
010113933A10672	249	49	72	90.3069	134.848	0.578429	Up	0.0295622	0.0487872	-	-	-	gi|116195224|ref|XP_001223424.1|/7.5878e-42/predicted protein [Chaetomium globosum CBS 148.51]
010113933A06665	2001	113	166	25.9152	38.6877	0.578074	Up	0.000931846	0.00193488	GO:0043231//intracellular membrane-bounded organelle	GO:0070566//adenylyltransferase activity;GO:0003676//nucleic acid binding	GO:0031123//RNA 3'-end processing	gi|340959697|gb|EGS20878.1|/0/poly(A) polymerase-like protein [Chaetomium thermophilum var. thermophilum DSM 1495]
010113933A10487	1236	32	47	11.8811	17.7334	0.577802	Up	0.079737	0.11965	-	-	-	gi|116203235|ref|XP_001227429.1|/0/predicted protein [Chaetomium globosum CBS 148.51]
010113933A08153	1089	32	47	13.4849	20.1271	0.577802	Up	0.079737	0.119631	-	GO:0016798//hydrolase activity, acting on glycosyl bonds;GO:0030247//polysaccharide binding;GO:0004091//carboxylesterase activity	GO:0000272//polysaccharide catabolic process	gi|116181368|ref|XP_001220533.1|/0/hypothetical protein CHGG_01312 [Chaetomium globosum CBS 148.51]
010113933A05726	366	1165	1711	1460.73	2180.12	0.577723	Up	1.73e-12	7.55e-12	GO:0030659//cytoplasmic vesicle membrane;GO:0005774//vacuolar membrane	-	GO:0006810//transport;GO:0044248//cellular catabolic process	gi|121780411|sp|Q2GVL1.1|ATG8_CHAGB/4.19317e-64/RecName: Full=Autophagy-related protein 8; AltName: Full=Autophagy-related ubiquitin-like modifier ATG8; Flags: Precursor
010113933A05738	477	47	69	45.2172	67.4594	0.577149	Up	0.0335488	0.0547171	-	-	GO:0006810//transport	gi|116196222|ref|XP_001223923.1|/9.34805e-72/hypothetical protein CHGG_04709 [Chaetomium globosum CBS 148.51]
010113933A06954	693	154	226	101.979	152.085	0.576606	Up	0.000115417	0.00026887	-	-	-	gi|116182422|ref|XP_001221060.1|/2.86192e-79/hypothetical protein CHGG_01839 [Chaetomium globosum CBS 148.51]
010113933A08264	313	15	22	21.9923	32.7786	0.575755	Up	0.23563	0.311822	-	-	-	gi|116196374|ref|XP_001223999.1|/1.55215e-10/hypothetical protein CHGG_04785 [Chaetomium globosum CBS 148.51]
010113933A00844	1044	88	129	38.6818	57.6237	0.575009	Up	0.0037	0.00705252	-	-	-	gi|116201073|ref|XP_001226348.1|/1.36049e-117/hypothetical protein CHGG_08421 [Chaetomium globosum CBS 148.51]
010113933A08647	831	554	812	305.938	455.687	0.574807	Up	1.71e-13	8.47e-13	GO:0031224//intrinsic to membrane	-	-	gi|116194003|ref|XP_001222814.1|/1.51593e-155/hypothetical protein CHGG_06719 [Chaetomium globosum CBS 148.51]
010113933A09584	4677	228	334	22.3713	33.3036	0.574028	Up	3e-06	8.2e-06	GO:0031224//intrinsic to membrane	GO:0017111//nucleoside-triphosphatase activity;GO:0015405;GO:0032559	GO:0006810//transport;GO:0009207	gi|116180248|ref|XP_001219973.1|/0/hypothetical protein CHGG_00752 [Chaetomium globosum CBS 148.51]
010113933A01245	678	28	41	18.9519	28.2011	0.573411	Up	0.104423	0.153097	-	-	-	gi|116206590|ref|XP_001229104.1|/2.56609e-69/hypothetical protein CHGG_02588 [Chaetomium globosum CBS 148.51]
010113933A05031	2879	119	174	18.9683	28.1851	0.571339	Up	0.000796832	0.00167216	GO:0005819//spindle	-	GO:0007010//cytoskeleton organization	gi|116196444|ref|XP_001224034.1|/0/hypothetical protein CHGG_04820 [Chaetomium globosum CBS 148.51]
010113933A08588	4656	13	19	1.28131	1.90306	0.570701	Up	0.275252	0.353234	GO:0031224//intrinsic to membrane	GO:0017111//nucleoside-triphosphatase activity;GO:0015405;GO:0032559	GO:0006810//transport;GO:0009207	gi|116201309|ref|XP_001226466.1|/0/hypothetical protein CHGG_08539 [Chaetomium globosum CBS 148.51]
010113933A05046	1773	464	678	120.097	178.334	0.570374	Up	3.56e-11	1.4e-10	GO:0044464//cell part	GO:0008324//cation transmembrane transporter activity	GO:0006812//cation transport	gi|116182780|ref|XP_001221239.1|/0/hypothetical protein CHGG_02018 [Chaetomium globosum CBS 148.51]
010113933A05474	1269	579	846	209.383	310.9	0.570308	Up	9.43e-13	4.25e-12	-	GO:0005488//binding	GO:0006412//translation	gi|340959439|gb|EGS20620.1|/3.21283e-167/eukaryotic translation initiation factor 5-like protein [Chaetomium thermophilum var. thermophilum DSM 1495]
010113933A07711	1278	74	108	26.572	39.4099	0.568648	Up	0.00858406	0.0154762	-	GO:0048037//cofactor binding;GO:0016740//transferase activity	GO:0008152//metabolic process	gi|116199879|ref|XP_001225751.1|/0/conserved hypothetical protein [Chaetomium globosum CBS 148.51]
010113933A07208	1054	24	35	10.4495	15.486	0.567534	Up	0.137678	0.193543	-	GO:0016830//carbon-carbon lyase activity;GO:0048037//cofactor binding	GO:0043436	gi|340966693|gb|EGS22200.1|/8.28665e-147/glutamate decarboxylase-like protein [Chaetomium thermophilum var. thermophilum DSM 1495]
010113933A01940	1149	101	147	40.339	59.6636	0.564674	Up	0.00229402	0.00450516	-	-	-	gi|116192291|ref|XP_001221958.1|/1.55266e-133/hypothetical protein CHGG_05863 [Chaetomium globosum CBS 148.51]
010113933A00756	4719	22	32	2.13942	3.16237	0.563782	Up	0.158592	0.219871	-	GO:0034062//RNA polymerase activity	-	gi|116193483|ref|XP_001222554.1|/0/hypothetical protein CHGG_06459 [Chaetomium globosum CBS 148.51]
010113933A03147	1338	44	64	15.0911	22.3067	0.563782	Up	0.0451176	0.0715377	GO:0044464//cell part	GO:0046914//transition metal ion binding	-	gi|116180654|ref|XP_001220176.1|/0/hypothetical protein CHGG_00955 [Chaetomium globosum CBS 148.51]
010113933A03564	1389	1258	1829	415.626	614.078	0.563137	Up	1.96e-12	8.52e-12	GO:0016020//membrane	GO:0003824//catalytic activity;GO:0043167//ion binding	GO:0044238//primary metabolic process	gi|116195520|ref|XP_001223572.1|/0/hypothetical protein CHGG_04358 [Chaetomium globosum CBS 148.51]
010113933A02091	1473	86	125	26.7929	39.5749	0.562733	Up	0.0050776	0.00946098	-	-	-	gi|116192673|ref|XP_001222149.1|/0/hypothetical protein CHGG_06054 [Chaetomium globosum CBS 148.51]
010113933A03228	3414	161	234	21.6415	31.9642	0.562661	Up	0.000124099	0.000287537	-	-	-	gi|116191533|ref|XP_001221579.1|/0/hypothetical protein CHGG_05484 [Chaetomium globosum CBS 148.51]
010113933A03027	5805	524	761	41.4241	61.1356	0.561543	Up	4.32e-12	1.82e-11	-	GO:0032559	-	gi|116198211|ref|XP_001224917.1|/0/hypothetical protein CHGG_07261 [Chaetomium globosum CBS 148.51]
010113933A08894	504	553	803	503.522	743.014	0.561334	Up	1.76e-12	7.7e-12	-	-	-	gi|50313410|gb|AAT74577.1|/2.41653e-87/conserved hypothetical protein [Chaetomium globosum]
010113933A04792	1713	605	878	162.077	239.028	0.560499	Up	6.18e-13	2.86e-12	GO:0012505//endomembrane system	GO:0017110//nucleoside-diphosphatase activity	GO:0043412//macromolecule modification	gi|116206510|ref|XP_001229064.1|/0/hypothetical protein CHGG_02548 [Chaetomium globosum CBS 148.51]
010113933A09769	723	215	312	136.466	201.246	0.560423	Up	1e-05	2.6e-05	-	-	-	gi|116194354|ref|XP_001222989.1|/1.0128e-114/hypothetical protein CHGG_03775 [Chaetomium globosum CBS 148.51]
010113933A02408	3126	1288	1868	189.082	278.676	0.559575	Up	6.53e-12	2.69e-11	-	GO:0016624//oxidoreductase activity, acting on the aldehyde or oxo group of donors, disulfide as acceptor;GO:0019842//vitamin binding	GO:0006007//glucose catabolic process	gi|116204753|ref|XP_001228187.1|/0/conserved hypothetical protein [Chaetomium globosum CBS 148.51]
010113933A01868	511	49	71	44.0047	64.7962	0.558251	Up	0.0363834	0.0590754	-	-	-	gi|116196044|ref|XP_001223834.1|/6.8837e-53/hypothetical protein CHGG_04620 [Chaetomium globosum CBS 148.51]
010113933A04676	1896	49	71	11.8599	17.4635	0.558251	Up	0.0363834	0.0590653	-	GO:0016787//hydrolase activity;GO:0000166//nucleotide binding	-	gi|341038597|gb|EGS23589.1|/0/hypothetical protein CTHT_0002840 [Chaetomium thermophilum var. thermophilum DSM 1495]
010113933A01637	3630	1003	1453	126.8	186.668	0.557927	Up	5.21e-13	2.43e-12	-	GO:0003676//nucleic acid binding	-	gi|116202619|ref|XP_001227121.1|/0/hypothetical protein CHGG_09194 [Chaetomium globosum CBS 148.51]
010113933A08226	1026	36	52	16.102	23.6357	0.553728	Up	0.0759132	0.114256	-	GO:0046914//transition metal ion binding;GO:0003824//catalytic activity	GO:0008152//metabolic process	gi|116201783|ref|XP_001226703.1|/5.12346e-170/hypothetical protein CHGG_08776 [Chaetomium globosum CBS 148.51]
010113933A08996	179	9	13	23.0735	33.869	0.553728	Up	0.383286	0.470856	-	GO:0005515//protein binding	-	gi|116192141|ref|XP_001221883.1|/3.3044e-13/conserved hypothetical protein [Chaetomium globosum CBS 148.51]
010113933A01349	2059	45	65	10.0295	14.7221	0.553728	Up	0.0469458	0.0741877	-	GO:0003676//nucleic acid binding;GO:0001071//nucleic acid binding transcription factor activity	GO:0006351//transcription, DNA-dependent	gi|116197493|ref|XP_001224558.1|/0/hypothetical protein CHGG_06902 [Chaetomium globosum CBS 148.51]
010113933A04293	522	52	75	45.7148	67.0043	0.551593	Up	0.0333304	0.0543797	-	-	-	gi|116198655|ref|XP_001225139.1|/7.69435e-63/hypothetical protein CHGG_07483 [Chaetomium globosum CBS 148.51]
010113933A03115	1320	52	75	18.0781	26.4972	0.551593	Up	0.0333304	0.054389	-	-	-	gi|116208388|ref|XP_001230003.1|/2.06513e-156/predicted protein [Chaetomium globosum CBS 148.51]
010113933A06876	1260	43	62	15.6611	22.9474	0.551145	Up	0.0533876	0.0836132	-	-	-	gi|116200832|ref|XP_001226228.1|/0/hypothetical protein CHGG_10961 [Chaetomium globosum CBS 148.51]
010113933A07258	3267	213	307	29.9195	43.8229	0.550599	Up	1.62e-05	4.13e-05	GO:0031224//intrinsic to membrane	GO:0042625//ATPase activity, coupled to transmembrane movement of ions;GO:0032559	GO:0009206;GO:0006811//ion transport	gi|116178922|ref|XP_001219310.1|/0/hypothetical protein CHGG_00089 [Chaetomium globosum CBS 148.51]
010113933A10296	1635	75	108	21.0507	30.8048	0.549282	Up	0.010857	0.0193018	GO:0043231//intracellular membrane-bounded organelle	GO:0046914//transition metal ion binding;GO:0001071//nucleic acid binding transcription factor activity	GO:0006351//transcription, DNA-dependent;GO:0006810//transport	gi|116201829|ref|XP_001226726.1|/9.75911e-122/hypothetical protein CHGG_08799 [Chaetomium globosum CBS 148.51]
010113933A00638	372	100	144	123.362	180.523	0.549282	Up	0.00324564	0.00622915	GO:0015630//microtubule cytoskeleton	GO:0005515//protein binding	GO:0043623//cellular protein complex assembly	gi|116181900|ref|XP_001220799.1|/2.29013e-54/hypothetical protein CHGG_01578 [Chaetomium globosum CBS 148.51]
010113933A05382	1137	25	36	10.0903	14.7657	0.549282	Up	0.143682	0.201325	-	-	-	gi|116198261|ref|XP_001224942.1|/0/hypothetical protein CHGG_07286 [Chaetomium globosum CBS 148.51]
010113933A10722	2310	157	226	31.1897	45.6256	0.548772	Up	0.000226646	0.000510994	-	-	-	gi|116202297|ref|XP_001226960.1|/0/hypothetical protein CHGG_09033 [Chaetomium globosum CBS 148.51]
010113933A08311	222	41	59	84.753	123.94	0.548305	Up	0.0607652	0.0940617	-	-	-	gi|116192631|ref|XP_001222128.1|/7.57829e-10/hypothetical protein CHGG_06033 [Chaetomium globosum CBS 148.51]
010113933A07870	2316	234	336	46.3662	67.657	0.545166	Up	7.78e-06	2.04e-05	-	-	-	gi|116180504|ref|XP_001220101.1|/0/hypothetical protein CHGG_00880 [Chaetomium globosum CBS 148.51]
010113933A02515	1332	140	201	48.2334	70.3726	0.544982	Up	0.0005502	0.00118161	GO:0044464//cell part	GO:0005488//binding;GO:0004518//nuclease activity	-	gi|116203837|ref|XP_001227729.1|/0/hypothetical protein CHGG_09802 [Chaetomium globosum CBS 148.51]
010113933A02388	1437	23	33	7.34506	10.7095	0.544046	Up	0.165495	0.229005	-	GO:0003824//catalytic activity	-	gi|336464317|gb|EGO52557.1|/2.0193e-152/hypothetical protein NEUTE1DRAFT_72302 [Neurospora tetrasperma FGSC 2508]
010113933A05541	1201	23	33	8.78838	12.8139	0.544046	Up	0.165495	0.228972	-	-	-	gi|116179912|ref|XP_001219805.1|/2.43827e-177/hypothetical protein CHGG_00584 [Chaetomium globosum CBS 148.51]
010113933A04142	783	115	165	67.4	98.273	0.544046	Up	0.00178135	0.00356799	-	-	-	gi|116194330|ref|XP_001222977.1|/4.2716e-125/hypothetical protein CHGG_03763 [Chaetomium globosum CBS 148.51]
010113933A08911	2124	83	119	17.9328	26.1279	0.542992	Up	0.00812506	0.0147216	-	-	-	gi|116195328|ref|XP_001223476.1|/0/hypothetical protein CHGG_04262 [Chaetomium globosum CBS 148.51]
010113933A01827	3948	1305	1871	151.69	221.008	0.542973	Up	7.33e-12	3e-11	-	GO:0017111//nucleoside-triphosphatase activity;GO:0000166//nucleotide binding	GO:0009987//cellular process;GO:0006810//transport	gi|340924252|gb|EGS19155.1|/0/hypothetical protein CTHT_0057800 [Chaetomium thermophilum var. thermophilum DSM 1495]
010113933A04230	1317	210	301	73.1741	106.584	0.542588	Up	2.52e-05	6.3e-05	-	GO:0032559;GO:0016462//pyrophosphatase activity	-	gi|116203993|ref|XP_001227807.1|/0/conserved hypothetical protein [Chaetomium globosum CBS 148.51]
010113933A10137	1569	141	202	41.2401	60.04	0.541874	Up	0.00056946	0.00121965	GO:0044464//cell part	-	GO:0006810//transport	gi|116204075|ref|XP_001227848.1|/0/hypothetical protein CHGG_09921 [Chaetomium globosum CBS 148.51]
010113933A06657	312	530	759	779.552	1134.49	0.541321	Up	2.27e-11	9.04e-11	-	-	-	gi|116193561|ref|XP_001222593.1|/8.9512e-36/predicted protein [Chaetomium globosum CBS 148.51]
010113933A01560	4224	183	262	19.8816	28.9261	0.540937	Up	8.87e-05	0.000209481	-	GO:0032559;GO:0042623//ATPase activity, coupled	-	gi|116206782|ref|XP_001229200.1|/0/hypothetical protein CHGG_02684 [Chaetomium globosum CBS 148.51]
010113933A08877	2223	526	753	108.585	157.967	0.540801	Up	2.96e-11	1.17e-10	GO:0044464//cell part	-	-	gi|150416197|sp|Q2GS33.2|VPS27_CHAGB/0/RecName: Full=Vacuolar protein sorting-associated protein 27
010113933A05186	1341	1296	1854	443.507	644.752	0.539789	Up	4.45e-12	1.87e-11	GO:0019866//organelle inner membrane;GO:0043231//intracellular membrane-bounded organelle;GO:0031224//intrinsic to membrane	-	GO:0006810//transport	gi|116205325|ref|XP_001228473.1|/7.73387e-167/ADP,ATP carrier protein [Chaetomium globosum CBS 148.51]
010113933A04036	918	7	10	3.49929	5.08007	0.537787	Up	0.459466	0.550149	-	-	-	gi|340518266|gb|EGR48508.1|/5.71322e-13/predicted protein [Trichoderma reesei QM6a]
010113933A03817	3332	7	10	0.964089	1.39961	0.537787	Up	0.459466	0.55001	-	-	-	gi|116194582|ref|XP_001223103.1|/0/predicted protein [Chaetomium globosum CBS 148.51]
010113933A05643	2559	7	10	1.25531	1.82239	0.537787	Up	0.459466	0.550219	-	-	-	gi|116193691|ref|XP_001222658.1|/0/hypothetical protein CHGG_06563 [Chaetomium globosum CBS 148.51]
010113933A07796	381	7	10	8.43135	12.2402	0.537787	Up	0.459466	0.55008	-	-	-	gi|336267605|ref|XP_003348568.1|/2.98015e-30/hypothetical protein SMAC_05664 [Sordaria macrospora k-hell]
010113933A08219	1983	194	277	44.8955	65.1432	0.537043	Up	6.23e-05	0.000149553	GO:0031981//nuclear lumen	-	GO:0042254//ribosome biogenesis	gi|121789911|sp|Q2HCV1.1|PESC_CHAGB/0/RecName: Full=Pescadillo homolog; AltName: Full=Nucleolar protein 7 homolog
010113933A02931	2790	187	267	30.7582	44.6292	0.537015	Up	8.47e-05	0.000200477	GO:0044464//cell part	GO:0017111//nucleoside-triphosphatase activity;GO:0032559	GO:0051234//establishment of localization;GO:0009207	gi|116182398|ref|XP_001221048.1|/0/hypothetical protein CHGG_01827 [Chaetomium globosum CBS 148.51]
010113933A02742	1731	788	1125	208.907	303.087	0.536871	Up	0	0	-	-	-	gi|116206866|ref|XP_001229242.1|/0/hypothetical protein CHGG_02726 [Chaetomium globosum CBS 148.51]
010113933A00514	873	150	214	78.8499	114.317	0.535862	Up	0.000446008	0.000968621	-	-	-	gi|340975483|gb|EGS22598.1|/1.20761e-49/hypothetical protein CTHT_0010690 [Chaetomium thermophilum var. thermophilum DSM 1495]
010113933A03143	777	66	94	38.9805	56.4182	0.533408	Up	0.0207136	0.0351659	-	-	-	gi|116195834|ref|XP_001223729.1|/1.88586e-133/conserved hypothetical protein [Chaetomium globosum CBS 148.51]
010113933A02176	2121	315	448	68.1544	98.503	0.531361	Up	4.52e-07	1.34e-06	GO:0043231//intracellular membrane-bounded organelle	GO:0046914//transition metal ion binding;GO:0003824//catalytic activity	GO:0006325//chromatin organization	gi|116207856|ref|XP_001229737.1|/0/hypothetical protein CHGG_03221 [Chaetomium globosum CBS 148.51]
010113933A08105	1569	19	27	5.55718	8.02514	0.530174	Up	0.221352	0.296201	-	GO:0003824//catalytic activity	GO:0008152//metabolic process	gi|116181304|ref|XP_001220501.1|/0/hypothetical protein CHGG_01280 [Chaetomium globosum CBS 148.51]
010113933A10186	1461	105	149	32.9809	47.5607	0.528137	Up	0.00385638	0.00733139	-	-	-	gi|116205313|ref|XP_001228467.1|/0/hypothetical protein CHGG_10540 [Chaetomium globosum CBS 148.51]
010113933A03686	4251	504	715	54.4081	78.4381	0.527733	Up	2.36e-10	8.79e-10	GO:0043231//intracellular membrane-bounded organelle	GO:0030528//transcription regulator activity;GO:0003723//RNA binding	GO:0006354//transcription elongation, DNA-dependent;GO:0006355//regulation of transcription, DNA-dependent	gi|116179808|ref|XP_001219753.1|/0/hypothetical protein CHGG_00532 [Chaetomium globosum CBS 148.51]
010113933A06065	246	67	95	124.987	180.095	0.52698	Up	0.0214442	0.036328	-	GO:0003676//nucleic acid binding;GO:0034062//RNA polymerase activity	GO:0010467//gene expression	gi|116195388|ref|XP_001223506.1|/6.45838e-33/hypothetical protein CHGG_04292 [Chaetomium globosum CBS 148.51]
010113933A04111	768	395	560	236.026	340.047	0.526788	Up	2.17e-08	7.12e-08	-	-	-	gi|116195946|ref|XP_001223785.1|/9.53909e-146/hypothetical protein CHGG_04571 [Chaetomium globosum CBS 148.51]
010113933A03032	557	12	17	9.88667	14.2333	0.525714	Up	0.338736	0.423891	-	-	-	gi|116179434|ref|XP_001219566.1|/3.3824e-78/predicted protein [Chaetomium globosum CBS 148.51]
010113933A00795	897	12	17	6.13921	8.8383	0.525714	Up	0.338736	0.423947	-	-	-	gi|116199849|ref|XP_001225736.1|/1.09747e-77/hypothetical protein CHGG_08080 [Chaetomium globosum CBS 148.51]
010113933A07961	1790	24	34	6.15293	8.85805	0.525714	Up	0.172235	0.237255	-	GO:0070011	GO:0019538//protein metabolic process	gi|116181320|ref|XP_001220509.1|/0/hypothetical protein CHGG_01288 [Chaetomium globosum CBS 148.51]
010113933A01592	1146	172	243	68.876	98.8857	0.521761	Up	0.000259494	0.000579663	-	GO:0032934//sterol binding;GO:0032561//guanyl ribonucleotide binding;GO:0017111//nucleoside-triphosphatase activity	GO:0051704;GO:0009207	gi|116207638|ref|XP_001229628.1|/0/hypothetical protein CHGG_03112 [Chaetomium globosum CBS 148.51]
010113933A06456	684	165	233	110.701	158.859	0.521078	Up	0.000353866	0.000779247	-	-	GO:0006810//transport	gi|116207636|ref|XP_001229627.1|/1.09047e-91/hypothetical protein CHGG_03111 [Chaetomium globosum CBS 148.51]
010113933A06820	1284	17	24	6.07586	8.71682	0.520713	Up	0.257318	0.331749	-	GO:0048037//cofactor binding	GO:0019752//carboxylic acid metabolic process	gi|116192417|ref|XP_001222021.1|/0/hypothetical protein CHGG_05926 [Chaetomium globosum CBS 148.51]
010113933A04801	723	34	48	21.5807	30.961	0.520713	Up	0.106929	0.156384	-	-	-	gi|116181018|ref|XP_001220358.1|/1.24093e-104/hypothetical protein CHGG_01137 [Chaetomium globosum CBS 148.51]
010113933A10733	2178	253	357	53.3073	76.4403	0.52	Up	1.01e-05	2.62e-05	GO:0016020//membrane;GO:0043231//intracellular membrane-bounded organelle	GO:0016787//hydrolase activity	-	gi|116192411|ref|XP_001222018.1|/0/hypothetical protein CHGG_05923 [Chaetomium globosum CBS 148.51]
010113933A05012	2727	314	443	52.8407	75.7584	0.519756	Up	8.77e-07	2.52e-06	-	GO:0032559	-	gi|116193933|ref|XP_001222779.1|/0/predicted protein [Chaetomium globosum CBS 148.51]
010113933A02087	105	39	55	170.451	244.279	0.519171	Up	0.0849866	0.126603	-	-	-	-
010113933A03498	390	39	55	45.8906	65.7673	0.519171	Up	0.0849866	0.126583	GO:0030529//ribonucleoprotein complex	GO:0005198//structural molecule activity	GO:0010467//gene expression	gi|116191663|ref|XP_001221644.1|/3.12827e-56/conserved hypothetical protein [Chaetomium globosum CBS 148.51]
010113933A01026	2127	1894	2671	408.636	585.623	0.519157	Up	7.87e-12	3.22e-11	-	-	-	gi|116206946|ref|XP_001229282.1|/3.90825e-121/hypothetical protein CHGG_02766 [Chaetomium globosum CBS 148.51]
010113933A06850	3108	188	265	27.7588	39.7628	0.518473	Up	0.000148842	0.000341687	-	GO:0004672//protein kinase activity;GO:0032559	GO:0006464//protein modification process	gi|116197737|ref|XP_001224680.1|/0/hypothetical protein CHGG_07024 [Chaetomium globosum CBS 148.51]
010113933A04833	400	118	166	135.377	193.535	0.51561	Up	0.00283714	0.00549308	-	-	-	gi|116201891|ref|XP_001226757.1|/6.92077e-43/hypothetical protein CHGG_08830 [Chaetomium globosum CBS 148.51]
010113933A08672	2292	4136	5813	828.114	1182.76	0.51426	Up	9.27e-12	3.78e-11	GO:0044464//cell part	GO:0046914//transition metal ion binding	-	gi|116180296|ref|XP_001219997.1|/0/hypothetical protein CHGG_00776 [Chaetomium globosum CBS 148.51]
010113933A03053	999	79	111	36.2899	51.8167	0.513849	Up	0.0150585	0.026128	-	GO:0016646//oxidoreductase activity, acting on the CH-NH group of donors, NAD or NADP as acceptor	GO:0006560//proline metabolic process	gi|116192021|ref|XP_001221823.1|/2.83374e-141/hypothetical protein CHGG_05728 [Chaetomium globosum CBS 148.51]
010113933A04724	1590	42	59	12.1221	17.3048	0.513539	Up	0.077219	0.116148	-	-	-	gi|116193899|ref|XP_001222762.1|/0/predicted protein [Chaetomium globosum CBS 148.51]
010113933A04088	456	233	327	234.485	334.422	0.512174	Up	3.08e-05	7.63e-05	-	-	-	gi|116181604|ref|XP_001220651.1|/5.93462e-30/predicted protein [Chaetomium globosum CBS 148.51]
010113933A09065	2845	613	860	98.8786	140.97	0.511663	Up	1.41e-11	5.68e-11	GO:0031224//intrinsic to membrane	GO:0046914//transition metal ion binding;GO:0043682//copper-transporting ATPase activity;GO:0032559	GO:0035434//copper ion transmembrane transport;GO:0009206	gi|116182296|ref|XP_001220997.1|/0/hypothetical protein CHGG_01776 [Chaetomium globosum CBS 148.51]
010113933A05730	360	197	276	251.124	357.535	0.509686	Up	0.000138243	0.00031836	GO:0031224//intrinsic to membrane	-	GO:0006810//transport	gi|116193015|ref|XP_001222320.1|/1.31869e-46/predicted protein [Chaetomium globosum CBS 148.51]
010113933A10462	297	20	28	30.9028	43.9657	0.50864	Up	0.230182	0.305381	-	GO:0003676//nucleic acid binding	GO:0006259//DNA metabolic process	gi|116194682|ref|XP_001223153.1|/3.72264e-33/hypothetical protein CHGG_03939 [Chaetomium globosum CBS 148.51]
010113933A05575	372	10	14	12.3362	17.5508	0.50864	Up	0.401226	0.488516	-	-	-	gi|116208676|ref|XP_001230147.1|/8.10758e-68/hypothetical protein CHGG_03631 [Chaetomium globosum CBS 148.51]
010113933A06835	1551	5	7	1.47939	2.10474	0.50864	Up	0.561026	0.627431	-	-	GO:0006810//transport	gi|116197306|ref|XP_001224465.1|/0/hypothetical protein CHGG_05251 [Chaetomium globosum CBS 148.51]
[truncated: 7,683 more rows]
